# Supplementary material for: Microtubule disassembly by caspases is an important rate-limiting step of cell extrusion
Source: Nat Commun. 2022 Jun 25;13:3632. doi: 10.1038/s41467-022-31266-8 (PMC9233712; doi:10.1038/s41467-022-31266-8)
Supplement: Supplementary file 26 — Source data [file 41467_2022_31266_MOESM26_ESM.xlsx]

## Sheet: F1D
perimeter																													E-cad-GFP intensity
NaN	NaN	NaN	NaN	NaN	NaN	NaN	NaN	1.75973	NaN	NaN	NaN	NaN	NaN	NaN	NaN	NaN	NaN	NaN	NaN	NaN	NaN	NaN	NaN	NaN	NaN	NaN			NaN	NaN	NaN	NaN	NaN	NaN	NaN	NaN	1.03774	NaN	NaN	NaN	NaN	NaN	NaN	NaN	NaN	NaN	NaN	NaN	NaN
NaN	NaN	NaN	NaN	NaN	NaN	NaN	NaN	1.62039	NaN	NaN	NaN	NaN	NaN	NaN	NaN	NaN	NaN	NaN	NaN	NaN	NaN	NaN	NaN	NaN	NaN	NaN			NaN	NaN	NaN	NaN	NaN	NaN	NaN	NaN	1.08115	NaN	NaN	NaN	NaN	NaN	NaN	NaN	NaN	NaN	NaN	NaN	NaN
NaN	NaN	NaN	NaN	NaN	NaN	NaN	NaN	1.62096	NaN	NaN	NaN	NaN	NaN	NaN	NaN	NaN	NaN	NaN	NaN	NaN	NaN	NaN	NaN	NaN	NaN	NaN			NaN	NaN	NaN	NaN	NaN	NaN	NaN	NaN	1.10118	NaN	NaN	NaN	NaN	NaN	NaN	NaN	NaN	NaN	NaN	NaN	NaN
NaN	NaN	NaN	NaN	NaN	NaN	NaN	NaN	1.66922	NaN	NaN	NaN	NaN	NaN	NaN	NaN	NaN	NaN	NaN	NaN	NaN	NaN	NaN	NaN	NaN	NaN	NaN			NaN	NaN	NaN	NaN	NaN	NaN	NaN	NaN	1.05047	NaN	NaN	NaN	NaN	NaN	NaN	NaN	NaN	NaN	NaN	NaN	NaN
NaN	NaN	NaN	NaN	NaN	NaN	NaN	NaN	1.6699	NaN	NaN	NaN	NaN	NaN	NaN	NaN	NaN	NaN	NaN	NaN	NaN	NaN	NaN	NaN	NaN	NaN	NaN			NaN	NaN	NaN	NaN	NaN	NaN	NaN	NaN	1.03789	NaN	NaN	NaN	NaN	NaN	NaN	NaN	NaN	NaN	NaN	NaN	NaN
NaN	NaN	NaN	NaN	NaN	NaN	NaN	NaN	1.66352	NaN	NaN	NaN	NaN	NaN	NaN	NaN	NaN	NaN	NaN	NaN	NaN	NaN	NaN	NaN	NaN	NaN	NaN			NaN	NaN	NaN	NaN	NaN	NaN	NaN	NaN	1.03318	NaN	NaN	NaN	NaN	NaN	NaN	NaN	NaN	NaN	NaN	NaN	NaN
NaN	NaN	NaN	NaN	NaN	NaN	NaN	NaN	1.57905	NaN	NaN	NaN	NaN	NaN	NaN	NaN	NaN	NaN	NaN	NaN	NaN	NaN	NaN	NaN	NaN	NaN	NaN			NaN	NaN	NaN	NaN	NaN	NaN	NaN	NaN	1.06228	NaN	NaN	NaN	NaN	NaN	NaN	NaN	NaN	NaN	NaN	NaN	NaN
NaN	NaN	NaN	NaN	NaN	NaN	NaN	NaN	1.57595	NaN	NaN	NaN	NaN	NaN	NaN	NaN	NaN	NaN	NaN	NaN	NaN	NaN	NaN	NaN	NaN	NaN	NaN			NaN	NaN	NaN	NaN	NaN	NaN	NaN	NaN	1.05295	NaN	NaN	NaN	NaN	NaN	NaN	NaN	NaN	NaN	NaN	NaN	NaN
NaN	NaN	NaN	NaN	NaN	NaN	NaN	NaN	1.63044	NaN	NaN	NaN	NaN	NaN	NaN	NaN	NaN	NaN	NaN	NaN	NaN	NaN	NaN	NaN	NaN	NaN	NaN			NaN	NaN	NaN	NaN	NaN	NaN	NaN	NaN	1.01199	NaN	NaN	NaN	NaN	NaN	NaN	NaN	NaN	NaN	NaN	NaN	NaN
NaN	NaN	NaN	NaN	NaN	NaN	NaN	NaN	1.6042	NaN	NaN	NaN	NaN	NaN	NaN	NaN	NaN	NaN	NaN	NaN	NaN	NaN	NaN	NaN	NaN	NaN	NaN			NaN	NaN	NaN	NaN	NaN	NaN	NaN	NaN	1.05089	NaN	NaN	NaN	NaN	NaN	NaN	NaN	NaN	NaN	NaN	NaN	NaN
NaN	NaN	NaN	NaN	NaN	NaN	NaN	NaN	1.56307	NaN	NaN	NaN	NaN	NaN	NaN	NaN	NaN	NaN	NaN	NaN	NaN	NaN	NaN	NaN	NaN	NaN	NaN			NaN	NaN	NaN	NaN	NaN	NaN	NaN	NaN	1.02121	NaN	NaN	NaN	NaN	NaN	NaN	NaN	NaN	NaN	NaN	NaN	NaN
NaN	NaN	NaN	NaN	NaN	NaN	NaN	NaN	1.54248	NaN	NaN	NaN	NaN	NaN	NaN	NaN	NaN	NaN	NaN	NaN	NaN	NaN	NaN	NaN	NaN	NaN	NaN			NaN	NaN	NaN	NaN	NaN	NaN	NaN	NaN	1.06059	NaN	NaN	NaN	NaN	NaN	NaN	NaN	NaN	NaN	NaN	NaN	NaN
NaN	NaN	NaN	NaN	NaN	NaN	NaN	NaN	1.58401	NaN	NaN	NaN	NaN	NaN	NaN	NaN	NaN	NaN	NaN	NaN	NaN	NaN	NaN	NaN	NaN	NaN	NaN			NaN	NaN	NaN	NaN	NaN	NaN	NaN	NaN	1.03883	NaN	NaN	NaN	NaN	NaN	NaN	NaN	NaN	NaN	NaN	NaN	NaN
NaN	NaN	NaN	NaN	NaN	NaN	NaN	NaN	1.6309	NaN	NaN	NaN	NaN	NaN	NaN	NaN	NaN	NaN	0.919434	NaN	NaN	NaN	NaN	NaN	NaN	NaN	NaN			NaN	NaN	NaN	NaN	NaN	NaN	NaN	NaN	1.03158	NaN	NaN	NaN	NaN	NaN	NaN	NaN	NaN	NaN	0.940622	NaN	NaN
NaN	NaN	NaN	NaN	NaN	NaN	NaN	NaN	1.59738	NaN	NaN	NaN	NaN	NaN	NaN	NaN	NaN	NaN	0.955365	NaN	NaN	NaN	NaN	NaN	NaN	NaN	NaN			NaN	NaN	NaN	NaN	NaN	NaN	NaN	NaN	1.06112	NaN	NaN	NaN	NaN	NaN	NaN	NaN	NaN	NaN	0.9499	NaN	NaN
NaN	NaN	NaN	NaN	NaN	NaN	NaN	NaN	1.62338	NaN	NaN	NaN	NaN	NaN	NaN	NaN	NaN	NaN	0.924703	NaN	NaN	NaN	NaN	NaN	NaN	NaN	NaN			NaN	NaN	NaN	NaN	NaN	NaN	NaN	NaN	1.07656	NaN	NaN	NaN	NaN	NaN	NaN	NaN	NaN	NaN	0.921465	NaN	NaN
NaN	NaN	NaN	NaN	NaN	NaN	NaN	NaN	1.56958	NaN	NaN	NaN	NaN	NaN	NaN	NaN	NaN	NaN	0.896087	NaN	NaN	NaN	NaN	NaN	NaN	NaN	NaN			NaN	NaN	NaN	NaN	NaN	NaN	NaN	NaN	1.03754	NaN	NaN	NaN	NaN	NaN	NaN	NaN	NaN	NaN	0.948882	NaN	NaN
NaN	NaN	NaN	NaN	NaN	NaN	NaN	NaN	1.56964	NaN	NaN	NaN	NaN	NaN	NaN	NaN	NaN	NaN	0.891143	NaN	NaN	NaN	NaN	NaN	NaN	NaN	NaN			NaN	NaN	NaN	NaN	NaN	NaN	NaN	NaN	1.0523	NaN	NaN	NaN	NaN	NaN	NaN	NaN	NaN	NaN	1.02996	NaN	NaN
NaN	NaN	NaN	NaN	NaN	NaN	NaN	NaN	1.54925	NaN	NaN	NaN	NaN	NaN	NaN	NaN	NaN	NaN	0.91767	NaN	NaN	NaN	NaN	NaN	NaN	NaN	NaN			NaN	NaN	NaN	NaN	NaN	NaN	NaN	NaN	1.01307	NaN	NaN	NaN	NaN	NaN	NaN	NaN	NaN	NaN	0.967393	NaN	NaN
NaN	NaN	NaN	NaN	NaN	NaN	NaN	NaN	1.58507	NaN	NaN	NaN	NaN	NaN	NaN	NaN	NaN	NaN	0.986585	NaN	NaN	NaN	NaN	NaN	NaN	NaN	NaN			NaN	NaN	NaN	NaN	NaN	NaN	NaN	NaN	1.0159	NaN	NaN	NaN	NaN	NaN	NaN	NaN	NaN	NaN	0.95717	NaN	NaN
NaN	NaN	NaN	NaN	NaN	NaN	NaN	NaN	1.49937	NaN	NaN	NaN	NaN	NaN	NaN	NaN	NaN	NaN	0.986339	NaN	NaN	NaN	NaN	NaN	NaN	NaN	NaN			NaN	NaN	NaN	NaN	NaN	NaN	NaN	NaN	1.04328	NaN	NaN	NaN	NaN	NaN	NaN	NaN	NaN	NaN	1.01954	NaN	NaN
NaN	NaN	NaN	NaN	NaN	NaN	NaN	NaN	1.4729	NaN	NaN	NaN	NaN	NaN	NaN	NaN	NaN	NaN	0.946942	NaN	NaN	NaN	NaN	NaN	NaN	NaN	NaN			NaN	NaN	NaN	NaN	NaN	NaN	NaN	NaN	0.987812	NaN	NaN	NaN	NaN	NaN	NaN	NaN	NaN	NaN	0.994566	NaN	NaN
NaN	NaN	NaN	NaN	NaN	NaN	NaN	NaN	1.44295	NaN	NaN	NaN	NaN	NaN	NaN	NaN	NaN	NaN	0.962783	NaN	NaN	NaN	NaN	NaN	NaN	NaN	NaN			NaN	NaN	NaN	NaN	NaN	NaN	NaN	NaN	1.01044	NaN	NaN	NaN	NaN	NaN	NaN	NaN	NaN	NaN	0.970155	NaN	NaN
NaN	NaN	NaN	NaN	NaN	NaN	NaN	NaN	1.49176	NaN	NaN	NaN	NaN	NaN	NaN	NaN	NaN	NaN	1.01391	NaN	NaN	NaN	NaN	NaN	NaN	NaN	NaN			NaN	NaN	NaN	NaN	NaN	NaN	NaN	NaN	0.965978	NaN	NaN	NaN	NaN	NaN	NaN	NaN	NaN	NaN	0.955481	NaN	NaN
NaN	NaN	NaN	NaN	NaN	NaN	NaN	NaN	1.48863	NaN	NaN	NaN	NaN	NaN	NaN	NaN	NaN	NaN	1.02373	NaN	NaN	NaN	NaN	NaN	NaN	NaN	NaN			NaN	NaN	NaN	NaN	NaN	NaN	NaN	NaN	0.98822	NaN	NaN	NaN	NaN	NaN	NaN	NaN	NaN	NaN	0.925083	NaN	NaN
NaN	NaN	NaN	NaN	NaN	NaN	NaN	NaN	1.45281	NaN	NaN	NaN	NaN	NaN	NaN	NaN	NaN	NaN	1.02481	NaN	NaN	NaN	NaN	NaN	NaN	NaN	NaN			NaN	NaN	NaN	NaN	NaN	NaN	NaN	NaN	1.01476	NaN	NaN	NaN	NaN	NaN	NaN	NaN	NaN	NaN	0.928649	NaN	NaN
NaN	NaN	NaN	NaN	NaN	NaN	NaN	NaN	1.45273	NaN	NaN	NaN	NaN	NaN	NaN	NaN	NaN	NaN	1.06293	NaN	1.28301	NaN	NaN	NaN	NaN	NaN	NaN			NaN	NaN	NaN	NaN	NaN	NaN	NaN	NaN	1.04892	NaN	NaN	NaN	NaN	NaN	NaN	NaN	NaN	NaN	0.959251	NaN	0.982859
NaN	NaN	NaN	NaN	NaN	NaN	NaN	NaN	1.43478	NaN	NaN	NaN	NaN	NaN	NaN	NaN	NaN	NaN	1.01832	NaN	1.22248	NaN	NaN	NaN	NaN	NaN	NaN			NaN	NaN	NaN	NaN	NaN	NaN	NaN	NaN	0.997608	NaN	NaN	NaN	NaN	NaN	NaN	NaN	NaN	NaN	0.94372	NaN	1.02219
NaN	NaN	NaN	NaN	NaN	NaN	NaN	NaN	1.37772	NaN	NaN	NaN	NaN	NaN	NaN	NaN	NaN	NaN	0.96921	NaN	1.07751	NaN	NaN	NaN	NaN	NaN	NaN			NaN	NaN	NaN	NaN	NaN	NaN	NaN	NaN	1.01729	NaN	NaN	NaN	NaN	NaN	NaN	NaN	NaN	NaN	0.963028	NaN	1.07756
NaN	NaN	NaN	NaN	NaN	NaN	NaN	NaN	1.42002	NaN	NaN	NaN	NaN	NaN	NaN	NaN	NaN	NaN	0.993407	NaN	1.32943	NaN	NaN	NaN	NaN	NaN	NaN			NaN	NaN	NaN	NaN	NaN	NaN	NaN	NaN	0.981421	NaN	NaN	NaN	NaN	NaN	NaN	NaN	NaN	NaN	0.904078	NaN	1.00025
NaN	NaN	NaN	NaN	NaN	NaN	NaN	NaN	1.43224	NaN	NaN	NaN	NaN	NaN	NaN	NaN	NaN	NaN	0.960761	NaN	1.23057	NaN	NaN	NaN	NaN	NaN	NaN			NaN	NaN	NaN	NaN	NaN	NaN	NaN	NaN	0.946935	NaN	NaN	NaN	NaN	NaN	NaN	NaN	NaN	NaN	0.89826	NaN	0.985178
NaN	NaN	NaN	NaN	NaN	NaN	NaN	NaN	1.38701	NaN	NaN	NaN	NaN	NaN	NaN	NaN	NaN	NaN	0.949423	NaN	1.12011	NaN	NaN	NaN	NaN	NaN	NaN			NaN	NaN	NaN	NaN	NaN	NaN	NaN	NaN	0.994763	NaN	NaN	NaN	NaN	NaN	NaN	NaN	NaN	NaN	0.954337	NaN	1.01626
NaN	NaN	NaN	NaN	NaN	NaN	NaN	NaN	1.41523	NaN	NaN	NaN	NaN	NaN	NaN	NaN	NaN	NaN	0.91733	1.47763	1.12944	NaN	NaN	NaN	NaN	NaN	NaN			NaN	NaN	NaN	NaN	NaN	NaN	NaN	NaN	1.00306	NaN	NaN	NaN	NaN	NaN	NaN	NaN	NaN	NaN	0.958132	0.932634	1.02483
NaN	NaN	NaN	NaN	NaN	NaN	NaN	NaN	1.45717	NaN	NaN	NaN	NaN	NaN	NaN	NaN	NaN	NaN	0.932247	1.45442	1.15175	NaN	NaN	NaN	NaN	NaN	NaN			NaN	NaN	NaN	NaN	NaN	NaN	NaN	NaN	0.966656	NaN	NaN	NaN	NaN	NaN	NaN	NaN	NaN	NaN	0.961026	0.942559	1.03081
NaN	NaN	NaN	NaN	NaN	NaN	NaN	NaN	1.41204	NaN	NaN	NaN	NaN	NaN	NaN	NaN	NaN	NaN	0.970651	1.42189	1.15901	NaN	NaN	NaN	NaN	NaN	NaN			NaN	NaN	NaN	NaN	NaN	NaN	NaN	NaN	0.955769	NaN	NaN	NaN	NaN	NaN	NaN	NaN	NaN	NaN	0.952303	0.986869	1.09223
NaN	NaN	NaN	NaN	NaN	NaN	NaN	NaN	1.48181	NaN	NaN	NaN	NaN	NaN	NaN	NaN	NaN	NaN	0.954716	1.41197	1.07954	NaN	1.29386	NaN	NaN	NaN	NaN			NaN	NaN	NaN	NaN	NaN	NaN	NaN	NaN	0.905923	NaN	NaN	NaN	NaN	NaN	NaN	NaN	NaN	NaN	0.993431	0.951772	1.08555
NaN	NaN	NaN	NaN	NaN	NaN	NaN	NaN	1.5098	NaN	NaN	NaN	NaN	NaN	NaN	NaN	NaN	NaN	0.965268	1.36878	1.16896	NaN	1.33274	NaN	NaN	NaN	NaN			NaN	NaN	NaN	NaN	NaN	NaN	NaN	NaN	0.933587	NaN	NaN	NaN	NaN	NaN	NaN	NaN	NaN	NaN	0.987977	0.996349	1.0693
NaN	NaN	NaN	NaN	NaN	NaN	NaN	NaN	1.4216	NaN	NaN	NaN	NaN	0.870672	NaN	NaN	NaN	NaN	0.958687	1.33955	1.14757	NaN	1.32405	NaN	NaN	NaN	NaN			NaN	NaN	NaN	NaN	NaN	NaN	NaN	NaN	0.973855	NaN	NaN	NaN	NaN	1.4585	NaN	NaN	NaN	NaN	0.985046	1.00671	1.06478
NaN	NaN	NaN	NaN	NaN	NaN	NaN	NaN	1.44277	NaN	NaN	NaN	NaN	0.826153	NaN	NaN	NaN	NaN	0.960627	1.28847	1.0706	NaN	1.29208	NaN	NaN	NaN	NaN			NaN	NaN	NaN	NaN	NaN	NaN	NaN	NaN	0.987626	NaN	NaN	NaN	NaN	1.46192	NaN	NaN	NaN	NaN	0.968632	1.0398	1.0644
NaN	NaN	NaN	NaN	NaN	NaN	NaN	NaN	1.51068	NaN	NaN	NaN	NaN	0.840266	NaN	NaN	NaN	NaN	0.95752	1.27435	1.08759	NaN	1.28833	NaN	NaN	NaN	NaN			NaN	NaN	NaN	NaN	NaN	NaN	NaN	NaN	0.954628	NaN	NaN	NaN	NaN	1.40422	NaN	NaN	NaN	NaN	0.923288	1.0431	1.05148
NaN	NaN	NaN	NaN	NaN	NaN	NaN	NaN	1.47935	NaN	NaN	NaN	NaN	0.869001	NaN	NaN	NaN	NaN	0.927448	1.2823	1.16593	NaN	1.28971	NaN	NaN	NaN	NaN			NaN	NaN	NaN	NaN	NaN	NaN	NaN	NaN	0.867319	NaN	NaN	NaN	NaN	1.43065	NaN	NaN	NaN	NaN	0.957154	1.03444	1.02241
NaN	NaN	NaN	NaN	NaN	NaN	NaN	NaN	1.5107	NaN	NaN	NaN	NaN	0.899535	NaN	NaN	NaN	NaN	0.917501	1.26044	1.17603	NaN	1.27562	NaN	NaN	NaN	NaN			NaN	NaN	NaN	NaN	NaN	NaN	NaN	NaN	0.836567	NaN	NaN	NaN	NaN	1.38879	NaN	NaN	NaN	NaN	0.968015	1.0184	1.04271
NaN	NaN	NaN	NaN	NaN	NaN	NaN	NaN	1.49226	NaN	NaN	NaN	NaN	0.907987	NaN	NaN	NaN	NaN	0.93383	1.24998	1.18794	NaN	1.24338	NaN	NaN	NaN	NaN			NaN	NaN	NaN	NaN	NaN	NaN	NaN	NaN	0.901014	NaN	NaN	NaN	NaN	1.36612	NaN	NaN	NaN	NaN	0.9789	0.991374	1.06344
NaN	NaN	NaN	NaN	NaN	NaN	NaN	NaN	1.52918	NaN	NaN	NaN	NaN	0.91709	NaN	NaN	NaN	NaN	0.973443	1.22337	1.18495	NaN	1.20622	NaN	NaN	NaN	NaN			NaN	NaN	NaN	NaN	NaN	NaN	NaN	NaN	0.871521	NaN	NaN	NaN	NaN	1.3927	NaN	NaN	NaN	NaN	0.937124	1.04822	1.03532
NaN	NaN	NaN	NaN	NaN	NaN	NaN	NaN	1.50512	NaN	NaN	NaN	NaN	0.919115	NaN	NaN	NaN	NaN	0.99883	1.24421	1.15226	NaN	1.21399	NaN	NaN	NaN	NaN			NaN	NaN	NaN	NaN	NaN	NaN	NaN	NaN	0.913146	NaN	NaN	NaN	NaN	1.33317	NaN	NaN	NaN	NaN	0.940428	1.00938	1.03312
NaN	NaN	NaN	NaN	NaN	NaN	NaN	NaN	1.54514	NaN	NaN	NaN	NaN	0.887117	NaN	NaN	NaN	NaN	1.00986	1.17945	1.11168	NaN	1.19799	NaN	NaN	NaN	NaN			NaN	NaN	NaN	NaN	NaN	NaN	NaN	NaN	0.930395	NaN	NaN	NaN	NaN	1.39178	NaN	NaN	NaN	NaN	0.929747	1.02491	1.0713
NaN	NaN	NaN	NaN	NaN	NaN	NaN	NaN	1.48684	NaN	NaN	NaN	NaN	0.906487	NaN	NaN	NaN	NaN	1.01217	1.18332	1.04058	NaN	1.19261	NaN	NaN	NaN	NaN			NaN	NaN	NaN	NaN	NaN	NaN	NaN	NaN	0.893509	NaN	NaN	NaN	NaN	1.37884	NaN	NaN	NaN	NaN	0.938055	1.00417	1.04236
NaN	NaN	NaN	NaN	NaN	NaN	NaN	NaN	1.43333	NaN	NaN	NaN	NaN	0.903995	NaN	NaN	NaN	NaN	1.00483	1.18815	0.961308	NaN	1.1534	NaN	NaN	NaN	NaN			NaN	NaN	NaN	NaN	NaN	NaN	NaN	NaN	0.936733	NaN	NaN	NaN	NaN	1.41182	NaN	NaN	NaN	NaN	0.972043	1.00166	1.11583
NaN	NaN	NaN	NaN	NaN	NaN	NaN	NaN	1.45285	NaN	NaN	NaN	NaN	0.895159	NaN	NaN	NaN	NaN	1.01436	1.21593	0.93205	NaN	1.16718	NaN	NaN	NaN	NaN			NaN	NaN	NaN	NaN	NaN	NaN	NaN	NaN	0.915842	NaN	NaN	NaN	NaN	1.37156	NaN	NaN	NaN	NaN	0.975186	0.933364	1.08785
NaN	NaN	NaN	NaN	NaN	NaN	NaN	NaN	1.37253	NaN	NaN	NaN	NaN	0.897739	NaN	NaN	NaN	NaN	0.992511	1.19359	0.944806	NaN	1.15305	NaN	NaN	NaN	NaN			NaN	NaN	NaN	NaN	NaN	NaN	NaN	NaN	0.935352	NaN	NaN	NaN	NaN	1.37398	NaN	NaN	NaN	NaN	0.989936	1.00499	1.11044
NaN	NaN	NaN	NaN	NaN	NaN	NaN	NaN	1.39818	NaN	NaN	NaN	NaN	0.908941	NaN	NaN	NaN	NaN	1.00513	1.17943	0.879934	NaN	1.17183	NaN	NaN	NaN	NaN			NaN	NaN	NaN	NaN	NaN	NaN	NaN	NaN	0.960772	NaN	NaN	NaN	NaN	1.3709	NaN	NaN	NaN	NaN	1.02971	1.02629	1.15087
NaN	NaN	NaN	NaN	NaN	NaN	NaN	NaN	1.35158	NaN	NaN	NaN	NaN	0.926827	NaN	NaN	NaN	NaN	0.965083	1.13636	0.903162	NaN	1.17399	NaN	NaN	NaN	NaN			NaN	NaN	NaN	NaN	NaN	NaN	NaN	NaN	0.949412	NaN	NaN	NaN	NaN	1.30548	NaN	NaN	NaN	NaN	1.05084	1.03174	1.17302
NaN	NaN	NaN	NaN	NaN	NaN	NaN	NaN	1.34234	NaN	NaN	NaN	NaN	0.982865	NaN	NaN	NaN	0.90687	0.920677	1.12452	0.894217	NaN	1.23738	NaN	NaN	NaN	NaN			NaN	NaN	NaN	NaN	NaN	NaN	NaN	NaN	0.952107	NaN	NaN	NaN	NaN	1.23477	NaN	NaN	NaN	0.989587	1.03226	1.01227	1.16847
NaN	NaN	NaN	NaN	NaN	NaN	NaN	NaN	1.35626	NaN	NaN	NaN	NaN	0.947424	NaN	NaN	NaN	0.930402	0.946106	1.0744	0.959602	NaN	1.2468	NaN	NaN	NaN	NaN			NaN	NaN	NaN	NaN	NaN	NaN	NaN	NaN	0.923952	NaN	NaN	NaN	NaN	1.26133	NaN	NaN	NaN	1.05081	1.0626	1.02646	1.12968
NaN	NaN	NaN	NaN	NaN	NaN	NaN	NaN	1.37705	NaN	NaN	NaN	NaN	0.920459	NaN	NaN	NaN	0.924786	1.0081	1.1335	0.942786	NaN	1.20618	NaN	NaN	NaN	1.50231			NaN	NaN	NaN	NaN	NaN	NaN	NaN	NaN	0.949942	NaN	NaN	NaN	NaN	1.25372	NaN	NaN	NaN	1.13976	0.952483	1.00792	1.05653
NaN	NaN	NaN	NaN	NaN	NaN	NaN	NaN	1.35335	NaN	NaN	NaN	NaN	0.914528	NaN	NaN	NaN	0.959483	0.991926	1.11709	0.91097	NaN	1.2269	NaN	NaN	NaN	1.50748			NaN	NaN	NaN	NaN	NaN	NaN	NaN	NaN	0.922187	NaN	NaN	NaN	NaN	1.28891	NaN	NaN	NaN	1.11968	0.980899	1.05829	1.04991
NaN	NaN	NaN	NaN	NaN	NaN	NaN	NaN	1.45213	NaN	NaN	NaN	NaN	0.911284	NaN	NaN	NaN	1.00452	0.963416	1.07608	0.936232	1.36603	1.22206	NaN	NaN	NaN	1.47356			NaN	NaN	NaN	NaN	NaN	NaN	NaN	NaN	0.928273	NaN	NaN	NaN	NaN	1.31656	NaN	NaN	NaN	1.10181	0.988674	1.05306	1.06231
NaN	NaN	NaN	NaN	NaN	NaN	NaN	NaN	1.42283	NaN	NaN	NaN	NaN	0.933837	NaN	NaN	NaN	0.981668	0.964479	1.09244	0.910379	1.37697	1.29199	NaN	NaN	NaN	1.43456			NaN	NaN	NaN	NaN	NaN	NaN	NaN	NaN	0.940646	NaN	NaN	NaN	NaN	1.29311	NaN	NaN	NaN	1.14584	0.967436	1.06043	1.0468
NaN	NaN	NaN	NaN	NaN	NaN	NaN	NaN	1.45494	NaN	NaN	NaN	NaN	0.943062	NaN	NaN	NaN	0.956794	0.987453	1.11812	0.956938	1.45108	1.30724	NaN	NaN	NaN	1.41766			NaN	NaN	NaN	NaN	NaN	NaN	NaN	NaN	0.932227	NaN	NaN	NaN	NaN	1.29012	NaN	NaN	NaN	1.15766	0.936292	1.04455	1.08528
NaN	NaN	NaN	NaN	NaN	NaN	NaN	NaN	1.47776	NaN	NaN	NaN	NaN	0.904177	NaN	NaN	NaN	0.919976	1.01369	1.19599	0.926779	1.42229	1.34908	NaN	NaN	NaN	1.38584			NaN	NaN	NaN	NaN	NaN	NaN	NaN	NaN	0.932122	NaN	NaN	NaN	NaN	1.24137	NaN	NaN	NaN	1.19071	0.954202	1.06898	1.05329
NaN	NaN	NaN	NaN	NaN	NaN	NaN	NaN	1.41979	NaN	NaN	NaN	NaN	0.897938	NaN	NaN	NaN	0.944018	1.01923	1.21665	0.943722	1.56111	1.37148	NaN	NaN	NaN	1.27794			NaN	NaN	NaN	NaN	NaN	NaN	NaN	NaN	0.900258	NaN	NaN	NaN	NaN	1.20283	NaN	NaN	NaN	1.1554	0.966096	1.05975	1.14684
NaN	NaN	NaN	NaN	NaN	NaN	NaN	NaN	1.42425	NaN	NaN	NaN	NaN	0.91202	NaN	NaN	NaN	0.914638	0.985874	1.17179	0.957299	1.46867	1.38542	NaN	NaN	NaN	1.22332			NaN	NaN	NaN	NaN	NaN	NaN	NaN	NaN	0.890823	NaN	NaN	NaN	NaN	1.221	NaN	NaN	NaN	1.1808	0.932524	1.04898	1.09703
NaN	NaN	NaN	NaN	NaN	NaN	NaN	NaN	1.45969	NaN	NaN	NaN	NaN	0.982579	NaN	NaN	NaN	0.948401	0.938742	1.15531	1.02643	1.42728	1.29688	NaN	NaN	NaN	1.2726			NaN	NaN	NaN	NaN	NaN	NaN	NaN	NaN	0.896866	NaN	NaN	NaN	NaN	1.14357	NaN	NaN	NaN	1.07343	0.988279	1.07289	1.05935
NaN	NaN	NaN	NaN	NaN	NaN	NaN	NaN	1.44544	NaN	NaN	NaN	NaN	0.985456	NaN	NaN	NaN	0.999105	1.0219	1.10562	1.0925	1.40043	1.31395	NaN	NaN	NaN	1.4205			NaN	NaN	NaN	NaN	NaN	NaN	NaN	NaN	0.86093	NaN	NaN	NaN	NaN	1.15486	NaN	NaN	NaN	1.11915	0.981924	1.05982	1.12147
NaN	NaN	NaN	NaN	NaN	NaN	NaN	NaN	1.48614	NaN	NaN	NaN	NaN	0.95954	NaN	NaN	NaN	1.01792	1.05809	1.1709	1.06472	1.38106	1.30974	NaN	NaN	NaN	1.39436			NaN	NaN	NaN	NaN	NaN	NaN	NaN	NaN	0.873379	NaN	NaN	NaN	NaN	1.14176	NaN	NaN	NaN	1.07551	0.918149	1.03434	1.05303
NaN	NaN	NaN	NaN	NaN	NaN	NaN	NaN	1.47904	NaN	NaN	NaN	NaN	0.966949	NaN	NaN	NaN	0.955196	1.09752	1.1418	1.04626	1.38143	1.35096	NaN	NaN	NaN	1.4504			NaN	NaN	NaN	NaN	NaN	NaN	NaN	NaN	0.900671	NaN	NaN	NaN	NaN	1.16691	NaN	NaN	NaN	1.13173	0.935825	1.03485	1.08414
NaN	NaN	NaN	NaN	NaN	NaN	NaN	NaN	1.54347	NaN	NaN	NaN	NaN	0.956725	NaN	NaN	NaN	0.972063	1.02469	1.21847	1.02476	1.36075	1.29946	NaN	NaN	1.62367	1.50798			NaN	NaN	NaN	NaN	NaN	NaN	NaN	NaN	0.838839	NaN	NaN	NaN	NaN	1.18141	NaN	NaN	NaN	1.06817	0.887771	0.975833	1.09043
NaN	NaN	NaN	NaN	NaN	NaN	NaN	NaN	1.47795	NaN	NaN	NaN	NaN	0.925193	NaN	NaN	NaN	1.00881	1.00478	1.26045	1.02765	1.35502	1.24441	NaN	NaN	1.63902	1.4484			NaN	NaN	NaN	NaN	NaN	NaN	NaN	NaN	0.901882	NaN	NaN	NaN	NaN	1.19434	NaN	NaN	NaN	1.04715	0.920455	0.96993	1.07867
NaN	NaN	NaN	NaN	NaN	NaN	NaN	NaN	1.46541	NaN	NaN	NaN	NaN	0.89271	NaN	NaN	NaN	0.996332	1.02639	1.2732	1.00003	1.31126	1.2072	NaN	NaN	1.66947	1.44856			NaN	NaN	NaN	NaN	NaN	NaN	NaN	NaN	0.890749	NaN	NaN	NaN	NaN	1.18613	NaN	NaN	NaN	1.07989	0.95175	0.951827	1.09301
NaN	NaN	NaN	NaN	NaN	NaN	NaN	NaN	1.50878	NaN	NaN	NaN	NaN	0.882262	NaN	NaN	NaN	1.00955	1.00703	1.31862	0.994057	1.3183	1.2644	NaN	NaN	1.7856	1.34794			NaN	NaN	NaN	NaN	NaN	NaN	NaN	NaN	0.914682	NaN	NaN	NaN	NaN	1.24422	NaN	NaN	NaN	1.05573	0.956392	1.00513	1.12218
NaN	NaN	NaN	NaN	NaN	NaN	NaN	NaN	1.44495	NaN	NaN	NaN	NaN	0.901011	NaN	NaN	NaN	1.00545	1.05272	1.31591	0.96512	1.26066	1.34232	NaN	NaN	1.7291	1.28526			NaN	NaN	NaN	NaN	NaN	NaN	NaN	NaN	0.965055	NaN	NaN	NaN	NaN	1.1859	NaN	NaN	NaN	1.08148	0.974832	0.972983	1.11304
NaN	NaN	NaN	NaN	NaN	NaN	NaN	NaN	1.43539	NaN	NaN	NaN	NaN	0.916031	NaN	NaN	NaN	1.0063	1.04482	1.27422	0.981151	1.21928	1.34664	NaN	NaN	1.65666	1.31239			NaN	NaN	NaN	NaN	NaN	NaN	NaN	NaN	0.920219	NaN	NaN	NaN	NaN	1.17619	NaN	NaN	NaN	1.11266	0.98097	0.987572	1.07064
NaN	NaN	NaN	NaN	NaN	NaN	NaN	NaN	1.43884	NaN	NaN	NaN	NaN	0.919053	NaN	NaN	NaN	0.993422	1.05924	1.27847	1.08735	1.21389	1.36018	NaN	NaN	1.55693	1.37692			NaN	NaN	NaN	NaN	NaN	NaN	NaN	NaN	0.937904	NaN	NaN	NaN	NaN	1.19808	NaN	NaN	NaN	1.1004	0.972366	0.986326	1.07624
NaN	NaN	NaN	NaN	NaN	NaN	NaN	NaN	1.46726	NaN	NaN	NaN	NaN	0.908454	NaN	NaN	NaN	0.977575	1.01737	1.30286	1.02157	1.26669	1.34496	NaN	NaN	1.57026	1.28665			NaN	NaN	NaN	NaN	NaN	NaN	NaN	NaN	0.939168	NaN	NaN	NaN	NaN	1.19721	NaN	NaN	NaN	1.12666	0.994292	0.978043	1.15979
NaN	NaN	NaN	NaN	NaN	NaN	NaN	NaN	1.52476	NaN	NaN	NaN	NaN	0.901451	NaN	NaN	NaN	0.953955	0.989367	1.33614	1.00127	1.16705	1.32855	NaN	NaN	1.6054	1.22915			NaN	NaN	NaN	NaN	NaN	NaN	NaN	NaN	0.922172	NaN	NaN	NaN	NaN	1.26332	NaN	NaN	NaN	1.18558	1.02567	0.982025	1.12415
1.27399	NaN	NaN	NaN	NaN	NaN	NaN	NaN	1.44983	NaN	NaN	NaN	NaN	0.921797	NaN	NaN	NaN	0.921574	0.96058	1.31204	1.04315	1.28125	1.39198	NaN	NaN	1.57614	1.225			1.2235	NaN	NaN	NaN	NaN	NaN	NaN	NaN	0.874911	NaN	NaN	NaN	NaN	1.19948	NaN	NaN	NaN	1.18192	1.00721	0.93554	1.09255
1.28466	NaN	NaN	NaN	NaN	NaN	NaN	NaN	1.42265	NaN	NaN	NaN	NaN	0.943384	NaN	NaN	NaN	0.92545	0.920112	1.27164	0.947675	1.26669	1.36471	NaN	NaN	1.47319	1.24672			1.22642	NaN	NaN	NaN	NaN	NaN	NaN	NaN	0.926189	NaN	NaN	NaN	NaN	1.244	NaN	NaN	NaN	1.20024	1.08829	0.961454	1.12458
1.283	NaN	NaN	NaN	NaN	NaN	NaN	NaN	1.45827	NaN	NaN	NaN	NaN	0.907952	NaN	NaN	NaN	0.940092	0.927673	1.2477	1.01483	1.24664	1.35173	NaN	NaN	1.50461	1.25786			1.20878	NaN	NaN	NaN	NaN	NaN	NaN	NaN	0.923423	NaN	NaN	NaN	NaN	1.21849	NaN	NaN	NaN	1.16056	1.05078	0.955104	1.10798
1.27331	NaN	NaN	NaN	NaN	NaN	NaN	NaN	1.48234	NaN	NaN	NaN	NaN	0.944687	NaN	NaN	NaN	0.958082	0.918599	1.26229	0.973102	1.25239	1.30526	NaN	NaN	1.54996	1.34331			1.21161	NaN	NaN	NaN	NaN	NaN	NaN	NaN	0.911468	NaN	NaN	NaN	NaN	1.22046	NaN	NaN	NaN	1.18029	1.12383	0.977466	1.08186
1.26847	NaN	NaN	NaN	NaN	NaN	NaN	NaN	1.4614	NaN	NaN	NaN	NaN	0.954124	NaN	NaN	NaN	0.974061	0.919866	1.27984	0.957234	1.20105	1.28343	NaN	NaN	1.48688	1.36456			1.18277	NaN	NaN	NaN	NaN	NaN	NaN	NaN	0.927901	NaN	NaN	NaN	NaN	1.15788	NaN	NaN	NaN	1.07639	1.11003	0.941002	1.11029
1.22983	NaN	NaN	NaN	NaN	NaN	NaN	NaN	1.39241	NaN	NaN	NaN	NaN	0.939686	NaN	NaN	NaN	0.939111	0.931724	1.29134	0.983872	1.13434	1.3553	NaN	NaN	1.46247	1.27651			1.16162	NaN	NaN	NaN	NaN	NaN	NaN	NaN	0.891367	NaN	NaN	NaN	NaN	1.16748	NaN	NaN	NaN	1.10776	1.03382	0.970828	1.08977
1.22876	NaN	NaN	NaN	NaN	NaN	NaN	NaN	1.34051	NaN	NaN	NaN	NaN	0.943709	NaN	NaN	NaN	0.997793	0.889834	1.28084	0.96775	1.13883	1.37194	NaN	NaN	1.5816	1.26591			1.19346	NaN	NaN	NaN	NaN	NaN	NaN	NaN	0.900802	NaN	NaN	NaN	NaN	1.13319	NaN	NaN	NaN	1.08328	1.12122	0.952037	1.12044
1.23446	NaN	NaN	NaN	NaN	NaN	NaN	NaN	1.34304	NaN	NaN	NaN	NaN	0.938762	NaN	NaN	NaN	1.03835	0.899111	1.24161	1.08577	1.17281	1.34118	NaN	NaN	1.5873	1.25578			1.14852	NaN	NaN	NaN	NaN	NaN	NaN	NaN	0.929851	NaN	NaN	NaN	NaN	1.15219	NaN	NaN	NaN	1.0949	1.09507	0.933214	1.08855
1.22925	NaN	NaN	NaN	NaN	NaN	NaN	NaN	1.47553	NaN	NaN	NaN	NaN	0.950947	NaN	NaN	NaN	1.00477	0.888242	1.20288	1.04309	1.17352	1.32015	NaN	NaN	1.5912	1.28911			1.1329	NaN	NaN	NaN	NaN	NaN	NaN	NaN	0.873824	NaN	NaN	NaN	NaN	1.11506	NaN	NaN	NaN	1.05794	1.14088	1.00221	1.09295
1.26684	NaN	NaN	NaN	NaN	NaN	NaN	NaN	1.53286	NaN	NaN	NaN	NaN	0.968663	NaN	NaN	NaN	0.913368	0.886092	1.16672	1.0075	1.18276	1.33265	NaN	NaN	1.58852	1.21756			1.11573	NaN	NaN	NaN	NaN	NaN	NaN	NaN	0.924072	NaN	NaN	NaN	NaN	1.14082	NaN	NaN	NaN	1.04255	1.0606	1.01107	1.05195
1.28433	NaN	NaN	NaN	NaN	NaN	1.14948	NaN	1.50451	NaN	NaN	NaN	NaN	0.955671	NaN	NaN	NaN	0.931415	0.88502	1.13968	1.01953	1.10829	1.36876	NaN	NaN	1.53933	1.19554			1.09635	NaN	NaN	NaN	NaN	NaN	1.20647	NaN	0.907722	NaN	NaN	NaN	NaN	1.12736	NaN	NaN	NaN	1.03931	1.08032	1.05436	1.07899
1.29077	NaN	NaN	NaN	NaN	NaN	1.17399	NaN	1.52028	NaN	NaN	NaN	NaN	0.961004	NaN	NaN	NaN	0.970401	0.870921	1.14422	1.00882	1.14062	1.40668	NaN	NaN	1.65836	1.17216			1.04795	NaN	NaN	NaN	NaN	NaN	1.18268	NaN	0.982305	NaN	NaN	NaN	NaN	1.16784	NaN	NaN	NaN	1.05067	1.14396	1.03662	1.09084
1.33032	NaN	NaN	NaN	NaN	NaN	1.15333	NaN	1.55291	NaN	NaN	NaN	NaN	0.984985	NaN	NaN	NaN	1.05929	0.885277	1.12411	0.991866	1.17444	1.32042	NaN	NaN	1.62056	1.10939			1.03959	NaN	NaN	NaN	NaN	NaN	1.2456	NaN	0.942534	NaN	NaN	NaN	NaN	1.13683	NaN	NaN	NaN	1.04903	1.10896	1.03313	1.04711
1.33984	NaN	NaN	NaN	NaN	NaN	1.15036	NaN	1.45882	NaN	NaN	NaN	NaN	0.973146	NaN	NaN	NaN	1.02703	0.911873	1.12471	0.974103	1.27268	1.29013	NaN	NaN	1.64719	1.15927			1.03957	NaN	NaN	NaN	NaN	NaN	1.18459	NaN	0.948213	NaN	NaN	NaN	NaN	1.07176	NaN	NaN	NaN	1.00372	1.06045	1.00115	1.02508
1.2868	NaN	NaN	NaN	NaN	NaN	1.15829	NaN	1.47857	NaN	NaN	NaN	NaN	0.934991	NaN	NaN	NaN	1.04479	0.948823	1.14712	0.981466	1.25866	1.22844	NaN	NaN	1.67844	1.1764			1.06244	NaN	NaN	NaN	NaN	NaN	1.13949	NaN	0.965796	NaN	NaN	NaN	NaN	1.09916	NaN	NaN	NaN	0.9984	1.03249	1.02552	1.11471
1.24045	NaN	NaN	NaN	NaN	NaN	1.16868	NaN	1.49017	NaN	NaN	NaN	NaN	0.946238	NaN	NaN	NaN	1.03928	1.02291	1.10119	0.973829	1.24205	1.19395	NaN	NaN	1.63189	1.13257			1.02272	NaN	NaN	NaN	NaN	NaN	1.15711	NaN	0.938752	NaN	NaN	NaN	NaN	1.10571	NaN	NaN	NaN	1.01787	0.946242	1.06826	1.07432
1.29047	NaN	NaN	NaN	NaN	NaN	1.15575	NaN	1.53723	NaN	NaN	0.88141	NaN	0.933642	NaN	NaN	NaN	1.07279	0.967912	1.07509	0.958587	1.25521	1.21617	NaN	NaN	1.61046	1.17885			1.07307	NaN	NaN	NaN	NaN	NaN	1.14821	NaN	0.94394	NaN	NaN	1.12871	NaN	1.10888	NaN	NaN	NaN	1.05083	0.993025	1.06952	1.08152
1.30056	NaN	NaN	NaN	NaN	NaN	1.1821	NaN	1.52521	NaN	NaN	0.908332	NaN	0.905503	1.49246	NaN	NaN	1.04068	0.979472	1.00842	0.948012	1.17681	1.25705	NaN	NaN	1.70469	1.21989			1.10135	NaN	NaN	NaN	NaN	NaN	1.12608	NaN	0.935407	NaN	NaN	1.06992	NaN	1.16247	0.714135	NaN	NaN	1.03081	1.00341	1.09057	1.07959
1.31328	NaN	NaN	NaN	NaN	NaN	1.15138	NaN	1.48981	NaN	NaN	0.909741	NaN	0.910392	1.43582	NaN	NaN	0.997186	0.961548	0.994508	0.957433	1.22951	1.28084	NaN	NaN	1.73948	1.23089			1.03759	NaN	NaN	NaN	NaN	NaN	1.13366	NaN	0.953798	NaN	NaN	1.13167	NaN	1.15823	0.717984	NaN	NaN	0.995518	1.02065	1.09667	1.02034
1.23845	NaN	NaN	NaN	NaN	NaN	1.14355	NaN	1.50278	NaN	NaN	0.862268	NaN	0.94868	1.40218	NaN	NaN	1	0.967218	1.05108	1.03213	1.251	1.26703	NaN	NaN	1.66741	1.11675			1.02724	NaN	NaN	NaN	NaN	NaN	1.13305	NaN	0.976996	NaN	NaN	1.12912	NaN	1.1515	0.700021	NaN	NaN	1	1.04993	1.0196	1.02901
1.18776	NaN	NaN	NaN	NaN	NaN	1.11276	NaN	1.44671	NaN	NaN	0.860621	NaN	1.00066	1.37142	NaN	NaN	1.07508	0.994187	1.11776	1.04467	1.27342	1.25001	NaN	NaN	1.67146	1.04934			1.02098	NaN	NaN	NaN	NaN	NaN	1.12793	NaN	0.948984	NaN	NaN	1.15788	NaN	1.14951	0.698932	NaN	NaN	0.97749	1.05677	0.964144	1.0811
1.16642	NaN	NaN	NaN	NaN	NaN	1.13742	NaN	1.46697	NaN	NaN	0.894007	NaN	1.02786	1.36712	NaN	NaN	1.0983	0.972472	1.09373	1.06835	1.30027	1.27398	NaN	NaN	1.68304	1.09195			0.988203	NaN	NaN	NaN	NaN	NaN	1.13431	NaN	0.956051	NaN	NaN	1.14379	NaN	1.05103	0.740845	NaN	NaN	0.960611	1.03179	0.973371	1.0535
1.14482	NaN	NaN	NaN	NaN	NaN	1.11659	NaN	1.35654	NaN	NaN	0.908953	NaN	1.00126	1.32023	NaN	NaN	1.12229	1.02481	1.0517	1.02471	1.21572	1.28171	NaN	NaN	1.62251	1.13145			0.91561	NaN	NaN	NaN	NaN	NaN	1.14575	NaN	0.966264	NaN	NaN	1.00338	NaN	1.08211	0.703536	NaN	NaN	0.98906	1.03008	1.02983	1.09135
1.17302	NaN	NaN	NaN	NaN	NaN	1.10999	NaN	1.31784	NaN	NaN	0.925702	NaN	0.967898	1.34683	NaN	NaN	1.1345	1.00937	1.02691	0.955166	1.34087	1.25046	NaN	NaN	1.63449	1.1958			0.930045	NaN	NaN	NaN	NaN	NaN	1.15812	NaN	0.959199	NaN	NaN	1.01005	NaN	1.11596	0.736486	NaN	NaN	1.02578	0.951166	1.01529	1.07531
1.26318	NaN	NaN	NaN	NaN	NaN	1.12812	NaN	1.29075	NaN	NaN	0.96357	NaN	0.971495	1.39159	NaN	NaN	1.11936	1.04664	0.966537	0.886651	1.32666	1.27589	NaN	NaN	1.59945	1.2725			0.925247	NaN	NaN	NaN	NaN	NaN	1.13726	NaN	0.957551	NaN	NaN	1.00221	NaN	1.11769	0.734089	NaN	NaN	1.00138	0.959992	1.05391	1.02342
1.20681	NaN	NaN	NaN	NaN	NaN	1.09097	NaN	1.32425	NaN	NaN	0.879844	NaN	0.962587	1.39047	NaN	NaN	1.1082	1.02807	0.99877	0.876403	1.35139	1.20892	NaN	NaN	1.6172	1.17585			0.988703	NaN	NaN	NaN	NaN	NaN	1.12609	NaN	0.943559	NaN	NaN	1.09923	NaN	1.11098	0.730212	NaN	NaN	1.03963	0.955184	1.04995	0.984711
1.2549	NaN	NaN	NaN	NaN	NaN	1.08249	NaN	1.35065	NaN	NaN	0.866937	NaN	0.922131	1.38277	NaN	NaN	1.09725	0.949682	1.06791	0.889626	1.28807	1.20873	NaN	NaN	1.63534	1.13775			0.981686	NaN	NaN	NaN	NaN	NaN	1.20229	NaN	0.940979	NaN	NaN	1.05037	NaN	1.14894	0.747666	NaN	NaN	0.997966	0.980694	1.04054	0.976119
1.23369	NaN	NaN	NaN	NaN	NaN	1.07693	NaN	1.4016	NaN	NaN	0.875415	NaN	0.928389	1.35833	NaN	NaN	1.07067	0.930695	1.11969	0.872175	1.1862	1.21234	NaN	NaN	1.6527	1.22526			0.958942	NaN	NaN	NaN	NaN	NaN	1.13197	NaN	0.940676	NaN	NaN	1.0194	NaN	1.1595	0.652025	NaN	NaN	1.04173	0.957618	0.942081	0.981605
1.26529	NaN	NaN	NaN	NaN	NaN	1.10309	NaN	1.34245	NaN	NaN	0.900838	NaN	0.890415	1.43011	NaN	NaN	1.06011	0.907835	1.16696	0.834332	1.23854	1.25925	NaN	NaN	1.50406	1.14417			0.984434	NaN	NaN	NaN	NaN	NaN	1.11713	NaN	0.990192	NaN	NaN	1.05665	NaN	1.15761	0.689176	NaN	NaN	1.03297	1.01529	0.966564	1.04287
1.25731	NaN	NaN	NaN	NaN	NaN	1.12871	NaN	1.355	NaN	NaN	0.976181	NaN	0.952358	1.39243	NaN	0.929786	1.03522	0.902142	1.29206	0.863658	1.24046	1.22711	NaN	NaN	1.49948	1.21649			1.02904	NaN	NaN	NaN	NaN	NaN	1.06133	NaN	0.955005	NaN	NaN	1.00553	NaN	1.17212	0.729256	NaN	0.927202	1.04704	1.00981	0.928844	1.03532
1.21992	NaN	NaN	NaN	NaN	NaN	1.13942	NaN	1.36124	NaN	NaN	0.98693	NaN	0.942636	1.44431	NaN	0.976903	1.04124	0.936223	1.24699	0.858223	1.20431	1.20007	NaN	NaN	1.51609	1.25847			1.02525	NaN	NaN	NaN	NaN	NaN	1.11816	NaN	0.984691	NaN	NaN	0.97461	NaN	1.19799	0.72516	NaN	0.952171	1.08724	0.980696	0.960226	1.03213
1.22043	NaN	NaN	NaN	NaN	NaN	1.15502	NaN	1.35251	NaN	NaN	0.949218	NaN	0.909506	1.45768	NaN	0.957888	1.02387	0.974344	1.19332	0.840528	1.27553	1.22239	NaN	NaN	1.47917	1.2746			0.996061	NaN	NaN	NaN	NaN	NaN	1.078	NaN	0.945642	NaN	NaN	1.01105	NaN	1.18382	0.761378	NaN	0.906143	1.13614	1.04804	0.975298	0.984913
1.22707	NaN	NaN	NaN	NaN	NaN	1.15381	NaN	1.3031	NaN	NaN	0.926662	NaN	0.901213	1.4171	NaN	0.9752	0.993764	1.01878	1.17801	0.854023	1.30499	1.25528	NaN	NaN	1.45275	1.22917			0.979962	NaN	NaN	NaN	NaN	NaN	1.06243	NaN	0.987657	NaN	NaN	1.05576	NaN	1.18093	0.729205	NaN	0.907321	1.10035	1.03703	1.01752	1.01265
1.26822	NaN	NaN	NaN	NaN	NaN	1.19912	NaN	1.28142	NaN	NaN	0.943532	NaN	0.892792	1.37267	NaN	0.964936	0.989428	1.0309	1.1476	0.869685	1.30304	1.25135	NaN	NaN	1.48156	1.23753			0.967577	NaN	NaN	NaN	NaN	NaN	1.05624	NaN	0.982362	NaN	NaN	1.02729	NaN	1.19756	0.739283	NaN	0.91357	1.1233	0.972603	1.02072	0.96862
1.19323	NaN	NaN	NaN	NaN	NaN	1.15565	NaN	1.25127	NaN	NaN	0.929265	NaN	0.88706	1.35222	NaN	0.939601	0.993771	1.00247	1.12811	0.931601	1.22436	1.22563	NaN	NaN	1.51503	1.272			0.939081	NaN	NaN	NaN	NaN	NaN	1.10092	NaN	1.05531	NaN	NaN	1.00585	NaN	1.20477	0.736816	NaN	0.901995	1.13854	0.993501	1.01743	0.973216
1.22449	NaN	NaN	NaN	NaN	NaN	1.13902	NaN	1.26435	NaN	NaN	0.929439	NaN	0.906997	1.37307	NaN	0.940293	0.968093	0.990062	1.11643	0.992003	1.18503	1.19147	NaN	NaN	1.54736	1.26756			1.0133	NaN	NaN	NaN	NaN	NaN	1.04306	NaN	1.03324	NaN	NaN	0.987829	NaN	1.17279	0.764412	NaN	0.992314	1.13751	1.00265	0.995196	0.942583
1.14283	NaN	NaN	NaN	NaN	NaN	1.1717	NaN	1.31236	NaN	NaN	0.945114	NaN	0.901552	1.35209	NaN	0.931337	0.975204	1.01056	1.14864	0.945195	1.21943	1.13827	NaN	NaN	1.43567	1.279			0.93634	NaN	NaN	NaN	NaN	NaN	1.08367	NaN	0.998169	NaN	NaN	0.967548	NaN	1.20851	0.764207	NaN	0.952107	1.11526	1.0397	0.993025	1.00202
1.13283	NaN	NaN	NaN	NaN	NaN	1.17624	NaN	1.37216	NaN	NaN	0.948557	NaN	0.932894	1.27861	NaN	0.937725	0.912573	1.0346	1.10638	0.962135	1.25499	1.13097	NaN	NaN	1.42426	1.27873			0.951752	NaN	NaN	NaN	NaN	NaN	1.07764	NaN	0.957818	NaN	NaN	0.993125	NaN	1.16548	0.795036	NaN	0.980292	1.09408	0.992106	1.03174	1.0147
1.1714	NaN	NaN	NaN	NaN	NaN	1.21616	NaN	1.27309	NaN	NaN	0.933445	NaN	0.946371	1.29925	NaN	0.94629	0.917915	1.05212	1.12648	0.947676	1.22943	1.183	NaN	NaN	1.41629	1.33707			0.988607	NaN	NaN	NaN	NaN	NaN	1.05919	NaN	0.98887	NaN	NaN	1.01284	NaN	1.19952	0.804784	NaN	0.940382	1.16869	0.967294	1.05815	0.993312
1.14144	NaN	NaN	NaN	NaN	NaN	1.17597	NaN	1.2745	NaN	NaN	0.915125	NaN	0.999189	1.24272	NaN	0.945161	0.883902	1.00907	1.11089	0.878934	1.15257	1.13261	NaN	NaN	1.41392	1.32654			1.00659	NaN	NaN	NaN	NaN	NaN	1.03178	NaN	0.994123	NaN	NaN	1.04011	NaN	1.18145	0.805041	NaN	0.983445	1.15136	0.994584	1.03027	1.0285
1.13511	NaN	NaN	NaN	NaN	NaN	1.1536	NaN	1.31473	NaN	NaN	0.94016	NaN	1.01245	1.21365	NaN	0.922718	0.901771	1.03449	1.12115	0.882933	1.15932	1.10972	NaN	NaN	1.4176	1.37624			0.993513	NaN	NaN	NaN	NaN	NaN	1.06154	NaN	0.969881	NaN	NaN	0.997681	NaN	1.15778	0.867461	NaN	0.973916	1.17721	0.997084	1.01447	1.04137
1.13828	NaN	NaN	NaN	NaN	NaN	1.14395	NaN	1.32599	NaN	NaN	0.912451	NaN	0.976814	1.20731	NaN	0.972861	0.891183	1.0259	1.10698	0.93229	1.08864	1.0945	NaN	NaN	1.32502	1.40586			0.990221	NaN	NaN	NaN	NaN	NaN	1.07813	NaN	1.01068	NaN	NaN	1.0202	NaN	1.1194	0.828288	NaN	0.90738	1.17679	1.00566	1.04288	1.02038
1.1365	NaN	NaN	NaN	NaN	NaN	1.14359	NaN	1.33814	NaN	NaN	0.932324	NaN	0.933607	1.23469	NaN	0.962456	0.923783	1.03188	1.08505	0.921749	1.1499	1.06198	NaN	NaN	1.29638	1.40455			1.02227	NaN	NaN	NaN	NaN	NaN	1.03742	NaN	1.01838	NaN	NaN	1.0545	NaN	1.20925	0.835883	NaN	0.914228	1.09456	0.990558	0.999496	1.03315
1.14996	NaN	NaN	NaN	NaN	NaN	1.13901	NaN	1.35329	NaN	NaN	0.915911	NaN	0.950591	1.23288	NaN	0.997845	0.929548	0.985393	1.08448	0.907458	1.1879	1.1186	NaN	NaN	1.34514	1.37633			0.981488	NaN	NaN	NaN	NaN	NaN	1.02602	NaN	1.01281	NaN	NaN	1.02786	NaN	1.18378	0.806398	NaN	0.971184	1.14533	0.997777	1.00417	0.981598
1.17774	NaN	NaN	NaN	NaN	NaN	1.09385	NaN	1.31667	NaN	NaN	0.958855	NaN	1.02647	1.25548	NaN	0.975152	0.893496	0.992121	1.04373	0.941432	1.1415	1.10324	NaN	NaN	1.42288	1.36332			1.00732	NaN	NaN	NaN	NaN	NaN	1.08157	NaN	1.00748	NaN	NaN	1.01124	NaN	1.12737	0.733353	NaN	0.97577	1.1899	1.03417	1.0005	1.01081
1.19594	NaN	NaN	NaN	NaN	NaN	1.07667	NaN	1.30428	NaN	NaN	1.01191	NaN	1.02576	1.22923	NaN	1.01019	0.86243	0.975353	1.06971	0.941565	1.16586	1.11218	NaN	NaN	1.37755	1.35598			0.973484	NaN	NaN	NaN	NaN	NaN	1.06968	NaN	1.01248	NaN	NaN	1.00199	NaN	1.12147	0.747735	NaN	0.940295	1.16024	1.07559	0.995092	0.99954
1.13577	NaN	NaN	NaN	NaN	NaN	1.07651	NaN	1.30919	NaN	NaN	1.02388	NaN	1.0457	1.30954	NaN	0.955616	0.937358	0.961179	1.05877	0.982257	1.16453	1.17316	NaN	NaN	1.36923	1.36787			1.01076	NaN	NaN	NaN	NaN	NaN	1.05768	NaN	0.968666	NaN	NaN	0.981791	NaN	1.11081	0.745352	NaN	0.932846	1.18875	1.07088	1.00721	0.939178
1.11128	NaN	NaN	NaN	NaN	NaN	1.04082	NaN	1.29807	NaN	NaN	1.03605	NaN	1.06519	1.31192	NaN	0.955286	0.91403	0.942342	1.06504	1.02295	1.10619	1.20624	NaN	NaN	1.40423	1.30681			1.02451	NaN	NaN	NaN	NaN	NaN	1.08739	NaN	0.98613	NaN	NaN	0.953049	NaN	1.09681	0.768384	NaN	0.937829	1.13411	1.13045	0.995415	0.875478
1.11706	NaN	NaN	NaN	NaN	NaN	1.06308	NaN	1.34673	NaN	NaN	0.981614	NaN	0.999022	1.31983	NaN	0.960103	0.999107	0.967445	1.11175	1.11951	1.1552	1.14844	NaN	NaN	1.53157	1.32872			1.01454	NaN	NaN	NaN	NaN	NaN	1.07328	NaN	0.997377	NaN	NaN	0.926138	NaN	1.12111	0.788569	NaN	0.954689	1.10497	1.10073	0.981321	0.900038
1.12031	NaN	NaN	NaN	NaN	NaN	1.06182	NaN	1.35874	NaN	NaN	0.956305	NaN	1.01271	1.28921	NaN	0.992783	0.925372	0.943392	1.08036	1.03655	1.12155	1.14682	NaN	NaN	1.57438	1.31188			1.01748	NaN	NaN	NaN	NaN	NaN	1.07201	NaN	1.04379	NaN	NaN	0.925867	NaN	1.12206	0.760705	NaN	0.992903	1.13293	1.08068	0.984489	0.919061
1.14952	NaN	NaN	NaN	NaN	NaN	1.06276	NaN	1.26072	NaN	NaN	1.00359	NaN	0.997991	1.29469	NaN	0.985324	0.908332	0.928951	1.02314	1.01192	1.05269	1.10406	NaN	NaN	1.49518	1.26163			1.03322	NaN	NaN	NaN	NaN	NaN	1.07237	NaN	0.991549	NaN	NaN	0.927641	NaN	1.12636	0.786788	NaN	0.948736	1.21222	1.05781	0.983829	0.995191
1.13621	NaN	NaN	NaN	NaN	NaN	1.05692	NaN	1.26388	NaN	NaN	1.03585	NaN	0.949963	1.23847	NaN	0.945527	0.900164	0.939573	1.0779	0.996449	0.988745	1.08866	NaN	NaN	1.46804	1.17237			1.03469	NaN	NaN	NaN	NaN	NaN	1.06169	NaN	1.01982	NaN	NaN	0.929915	NaN	1.15665	0.812554	NaN	0.978743	1.14133	1.06642	0.980548	0.967988
1.08966	NaN	NaN	NaN	NaN	NaN	1.03935	NaN	1.23456	NaN	NaN	1.02336	NaN	0.953041	1.19743	NaN	0.92418	0.915578	0.932725	1.09768	0.997637	1.04818	1.10614	NaN	NaN	1.39247	1.17369			1.03355	NaN	NaN	NaN	NaN	NaN	1.10804	NaN	1.06722	NaN	NaN	0.926809	NaN	1.12665	0.825532	NaN	0.993107	1.1841	1.04137	0.956724	0.945193
1.10392	NaN	NaN	NaN	NaN	NaN	0.992992	NaN	1.27823	NaN	NaN	1.01207	NaN	0.950036	1.17361	NaN	0.899421	0.921526	0.94413	1.08609	0.970139	1.03881	1.10521	NaN	NaN	1.45263	1.1842			1.0297	NaN	NaN	NaN	NaN	NaN	1.08688	NaN	1.00043	NaN	NaN	0.965103	NaN	1.15988	0.835355	NaN	1.0137	1.13215	1.09902	0.958908	0.979507
1.05314	NaN	NaN	NaN	NaN	NaN	1.02533	NaN	1.22087	NaN	NaN	0.951851	NaN	0.926413	1.14389	NaN	0.932439	0.952287	0.943398	1.05058	1.0221	1.02135	1.08286	NaN	NaN	1.45969	1.17202			1.04537	NaN	NaN	NaN	NaN	NaN	1.08628	NaN	0.963284	NaN	NaN	1.03506	NaN	1.12724	0.841736	NaN	0.98481	1.15958	1.03077	1.00002	0.978164
1.06077	NaN	NaN	NaN	NaN	NaN	1.06633	NaN	1.2247	NaN	NaN	0.958769	NaN	0.924647	1.10991	NaN	0.968226	0.925368	0.974618	0.985581	1.01461	1.01061	1.10772	NaN	NaN	1.50866	1.17519			1.07855	NaN	NaN	NaN	NaN	NaN	1.02792	NaN	1.01228	NaN	NaN	1.00092	NaN	1.12558	0.814994	NaN	0.995472	1.17937	1.05564	1.02407	0.925887
1.04686	NaN	NaN	NaN	NaN	NaN	1.0225	NaN	1.18292	NaN	1.31452	0.949256	NaN	0.919882	1.11755	NaN	0.959821	0.941784	1.05964	1.01103	0.936761	1.0552	1.09415	NaN	NaN	1.48843	1.17117			1.0648	NaN	NaN	NaN	NaN	NaN	1.09782	NaN	1.03283	NaN	1.13211	0.940477	NaN	1.11788	0.834069	NaN	1.0444	1.19914	1.00161	0.975958	0.981597
1.03947	NaN	NaN	NaN	NaN	NaN	1.09577	NaN	1.14269	NaN	1.28154	0.976833	NaN	0.908504	1.10972	NaN	0.924879	0.952192	1.07564	1.05559	0.950038	1.06053	1.05842	NaN	NaN	1.4903	1.07964			1.04987	NaN	NaN	NaN	NaN	NaN	1.06682	NaN	1.05292	NaN	1.18906	0.959713	NaN	1.1417	0.841169	NaN	1.04876	1.18463	1.00218	0.965456	0.943422
1.02272	NaN	NaN	NaN	NaN	NaN	1.14006	NaN	1.15204	NaN	1.29851	1.00316	NaN	0.856561	1.08792	NaN	0.961428	0.937747	1.08844	1.02886	0.936775	1.01727	0.999384	NaN	NaN	1.46758	1.07201			1.07499	NaN	NaN	NaN	NaN	NaN	1.01667	NaN	1.02228	NaN	1.18401	1.00087	NaN	1.19233	0.861002	NaN	1.02776	1.18971	1.02755	0.990648	0.968025
1.01475	NaN	NaN	NaN	NaN	NaN	1.14231	NaN	1.18914	NaN	1.28031	0.984355	NaN	0.876952	1.03323	NaN	1.01061	0.934812	1.0803	1.06402	1.02079	1.05229	0.970248	NaN	NaN	1.39359	1.07277			1.06051	NaN	NaN	NaN	NaN	NaN	1.02161	NaN	1.01309	NaN	1.13715	1.02274	NaN	1.13828	0.800878	NaN	0.992488	1.14749	1.03188	0.971737	0.91987
1.02115	NaN	NaN	NaN	NaN	NaN	1.08866	NaN	1.09877	NaN	1.29068	1	NaN	0.91076	1.02617	NaN	1.01807	0.911654	1.02855	1.07402	1.05579	0.974587	0.939695	NaN	NaN	1.39221	1.09607			1.08834	NaN	NaN	NaN	NaN	NaN	1.05915	NaN	1.03307	NaN	1.10424	1	NaN	1.16309	0.89864	NaN	1.04473	1.14016	1.05852	0.954512	0.916878
1.04324	NaN	NaN	NaN	NaN	NaN	1.10415	NaN	1.12302	NaN	1.2857	1.05174	NaN	0.953431	1.01107	NaN	0.989672	0.92153	1.02041	1.04742	1.01546	0.967775	1.01867	NaN	1.17569	1.33017	1.14619			1.02396	NaN	NaN	NaN	NaN	NaN	1.05617	NaN	1.06979	NaN	1.11994	1.0111	NaN	1.09931	0.857466	NaN	1.04353	1.17365	1.05885	0.943317	0.932155
1.06246	NaN	NaN	NaN	NaN	NaN	1.11872	NaN	1.03325	NaN	1.22461	1.04415	NaN	0.967834	1.06736	NaN	1.02571	0.889968	1.01627	1	1.02977	0.956093	0.969066	NaN	1.24765	1.29816	1.16407			1.07763	NaN	NaN	NaN	NaN	NaN	1.04863	NaN	1.0553	NaN	1.14562	0.993405	NaN	1.13296	0.796762	NaN	0.959025	1.1558	1.04171	1	0.928462
1.06343	NaN	NaN	NaN	NaN	NaN	1.07584	NaN	1.07885	NaN	1.20574	1.01294	NaN	0.983564	1.04196	NaN	0.985328	0.907	1.0546	0.960903	1.0723	0.883821	0.959666	NaN	1.25799	1.40405	1.12814			1.08015	NaN	NaN	NaN	NaN	NaN	1.03934	NaN	1.12166	NaN	1.13046	0.997666	NaN	1.07414	0.821707	NaN	1.01668	1.13466	0.988572	1.0116	0.886361
1.04602	NaN	NaN	NaN	NaN	NaN	1.05549	NaN	1.06634	NaN	1.18269	0.982722	NaN	0.944569	1.08009	NaN	0.935806	0.864843	1.09639	0.914609	1.10375	0.95598	0.96594	NaN	1.16747	1.36296	1.09377			1.05086	NaN	NaN	NaN	NaN	NaN	1.04904	NaN	1.05017	NaN	1.14298	0.956643	NaN	1.05338	0.850628	NaN	1.07128	1.19051	0.983695	1.0097	0.885961
1.04004	NaN	NaN	NaN	NaN	NaN	1.05038	NaN	1.01412	NaN	1.22029	0.951968	NaN	0.926436	1.09379	NaN	0.9324	0.847296	1.11496	0.858625	1.06686	0.972471	1.00305	NaN	1.15343	1.37059	1.06949			1.03657	NaN	NaN	NaN	NaN	NaN	1.03618	NaN	1.11484	NaN	1.17941	1.03311	NaN	1.10183	0.856867	NaN	1.11504	1.10457	1.0136	1.03659	0.956147
0.99392	NaN	NaN	NaN	NaN	NaN	1.02495	NaN	1.00819	NaN	1.2004	0.951264	NaN	0.927653	1.09793	NaN	0.959406	0.860657	1.12801	0.857843	0.989656	1.01044	0.970363	NaN	1.14097	1.4181	1.08683			1.04661	NaN	NaN	NaN	NaN	NaN	1.03538	NaN	1.13012	NaN	1.14726	1.00702	NaN	1.04565	0.902873	NaN	1.04133	1.1259	0.975567	0.991794	0.974712
0.999775	NaN	NaN	NaN	NaN	NaN	1.07583	NaN	1.084	NaN	1.22482	0.93976	NaN	0.950191	1.07023	NaN	0.978695	0.868531	1.09735	0.826688	0.957127	1.09178	0.970995	NaN	1.12963	1.32152	1.0656			1.05294	NaN	NaN	NaN	NaN	NaN	1.02755	NaN	1.0347	NaN	1.13596	1.021	NaN	1.0708	0.852901	NaN	1.02692	1.174	1.01467	1.01814	0.97161
1.05724	NaN	NaN	NaN	NaN	NaN	1.06215	NaN	1.10363	NaN	1.22558	0.885648	NaN	0.958416	1.02064	NaN	1.02041	0.856529	1.05429	0.820787	0.979609	1.13985	1.005	NaN	1.09462	1.33345	1.10833			1.02083	NaN	NaN	NaN	NaN	NaN	1.05564	NaN	1.06461	NaN	1.06896	1.01496	NaN	1.12674	0.882837	NaN	1.03798	1.15694	1.03109	1.01996	1.00219
1.06136	NaN	1.15246	NaN	NaN	NaN	1.05786	NaN	1.15919	NaN	1.19624	0.903658	NaN	0.944078	1.03027	NaN	0.995956	0.86558	1.03394	0.779906	1	1.18258	1.0794	NaN	1.13507	1.34745	1.09448			1.03402	NaN	1.10885	NaN	NaN	NaN	1.04419	NaN	1.03565	NaN	1.09902	1.00663	NaN	1.08728	0.837994	NaN	1.02816	1.16516	1.03398	1.00049	1
1.02746	NaN	1.1698	NaN	NaN	NaN	1.08526	NaN	1.03552	NaN	1.18179	0.912935	NaN	0.930623	1.01391	NaN	0.980066	0.864045	1.05838	0.77202	1.08388	1.04983	1.05985	NaN	1.12073	1.26997	1.00888			1.03295	NaN	1.11268	NaN	NaN	NaN	1.07393	NaN	1.10178	NaN	1.05556	0.993738	NaN	1.11489	0.862786	NaN	1.02672	1.09223	1.00254	0.998942	0.998682
1.04982	NaN	1.11154	NaN	NaN	NaN	1.02746	NaN	1.01354	NaN	1.19643	0.900837	NaN	0.927492	1.02101	NaN	0.98886	0.837355	1.11011	0.735981	1.04293	1.043	1.01987	NaN	1.10753	1.21848	1.00221			0.955703	NaN	1.1388	NaN	NaN	NaN	1.06811	NaN	1.09744	NaN	1.10048	1.01793	NaN	1.10939	0.884618	NaN	1.05873	1.13239	1.04293	1.05334	0.938803
1.13737	NaN	1.11105	NaN	NaN	NaN	1.05072	NaN	1.03265	NaN	1.21307	0.84974	NaN	0.905198	0.995171	NaN	1.01427	0.813064	1.06936	0.772161	1.12549	1.05514	1.09088	NaN	1.10602	1.16268	0.953145			0.962748	NaN	1.10835	NaN	NaN	NaN	1.01934	NaN	1.04736	NaN	1.10426	1.04696	NaN	1.10628	0.903323	NaN	1.01347	1.16038	1.03143	1.04431	0.992117
1.15049	NaN	1.1059	NaN	NaN	NaN	1.05444	NaN	1.05413	NaN	1.21178	0.827839	NaN	0.877555	0.993076	NaN	0.969575	0.809505	1.02301	0.784958	1.13597	1.08111	1.08782	NaN	1.10798	1.12032	0.993472			0.945342	NaN	1.12016	NaN	NaN	NaN	1.03389	NaN	1.03797	NaN	1.04682	1.02259	NaN	1.10521	0.909204	NaN	1.03687	1.26136	1.02372	1.02283	0.946839
1.14934	NaN	1.05385	NaN	NaN	NaN	1.01999	NaN	1.124	NaN	1.21407	0.824971	NaN	0.878139	0.955766	NaN	0.954121	0.740524	1.02622	0.776756	1.1833	1.08656	1.12561	NaN	1.12616	1.17236	0.971937			0.94435	NaN	1.16002	NaN	NaN	NaN	1.01537	NaN	0.951028	NaN	1.04119	0.99455	NaN	1.11489	0.926439	NaN	1.02831	1.22304	1.05958	1.01416	0.974878
1.16337	NaN	0.995159	NaN	NaN	NaN	1.03733	NaN	1.12993	NaN	1.23165	0.810703	NaN	0.947878	0.916801	NaN	0.934167	0.820299	1.01936	0.762879	1.0825	1.10752	1.03016	NaN	1.11443	1.19522	0.960131			0.941564	NaN	1.09675	NaN	NaN	NaN	1.01046	NaN	1.04953	NaN	1.03789	1.04379	NaN	1.06052	0.94455	NaN	1.09792	1.19472	1.04966	1.08214	0.935839
1.15752	NaN	0.975983	NaN	NaN	NaN	1.03527	NaN	1.10601	NaN	1.19764	0.79695	NaN	0.970495	0.935492	NaN	0.91331	0.81492	1.01432	0.747333	1.10745	1.04893	0.922958	NaN	1.1712	1.19163	0.959045			0.961291	NaN	1.14551	NaN	NaN	NaN	1.07678	NaN	1.03222	NaN	1.03067	1.04808	NaN	1.10354	0.942001	NaN	1.09484	1.16056	1.05494	1.05	0.898399
1.12002	NaN	0.997661	NaN	NaN	NaN	1.00833	NaN	1.13962	1.01275	1.16735	0.769892	1.01275	0.988371	0.936882	NaN	0.963755	0.833696	1.03356	0.742904	1.054	0.942827	0.903334	NaN	1.18965	1.2335	0.974562			0.98351	NaN	1.13128	NaN	NaN	NaN	1.03651	NaN	1.0444	0.878203	1.05009	1.00814	0.878203	1.0482	0.941834	NaN	1.07292	1.16937	1.04544	1.07346	0.92957
1.12221	NaN	1.0363	NaN	NaN	NaN	0.971067	NaN	1.15871	1.00615	1.16561	0.759717	1.00615	0.975258	1.02061	NaN	0.984759	0.87058	0.985687	0.673289	1.06555	0.970553	0.95314	NaN	1.12783	1.21116	1.00839			0.943325	NaN	1.07641	NaN	NaN	NaN	1.03017	NaN	1.02458	0.962122	1.05153	1.05301	0.962122	1.03646	0.904092	NaN	1.04705	1.12631	1.02778	1.03724	0.921093
1.13415	NaN	1.08327	NaN	NaN	NaN	0.934352	NaN	1.18792	1.0234	1.18643	0.738774	1.0234	0.982348	1.01626	NaN	1.03609	0.878214	0.9758	0.68746	1.05455	0.961651	0.95297	NaN	1.11855	1.19968	0.974366			1.00803	NaN	1.06679	NaN	NaN	NaN	1.05269	NaN	1.03753	1.09407	1.0346	1.0805	1.09407	0.989087	0.898255	NaN	1.02952	1.12796	0.998466	1.08431	0.946268
1.11244	NaN	1.06224	NaN	NaN	NaN	0.978271	NaN	1.17978	0.97226	1.1709	0.705097	0.97226	0.988077	1.02031	NaN	0.992197	0.793189	1.00016	0.746966	1.04752	0.968398	0.896616	NaN	1.10596	1.15814	0.945283			0.981498	NaN	1.02106	NaN	NaN	NaN	1.02224	NaN	1.05923	1.12563	1.02598	1.0884	1.12563	1.02199	0.88311	NaN	1.02099	1.2025	1.03822	1.05489	0.980365
1.15509	NaN	1.07392	NaN	NaN	NaN	0.994486	NaN	1.15319	0.905405	1.16129	0.712469	0.905405	1.00195	1.01584	NaN	0.979853	0.824894	1	0.776485	1.03768	0.982821	0.890532	NaN	1.12264	1.13496	0.940601			0.979865	NaN	1.02458	NaN	NaN	NaN	1.01647	NaN	0.99946	1.13214	1.02219	1.04441	1.13214	1.00867	0.908337	NaN	0.966044	1.22743	1	1.08447	0.990659
1.13979	NaN	1.07323	NaN	NaN	NaN	1.01924	NaN	1.08669	0.92929	1.15367	0.730724	0.92929	1	1.05716	NaN	0.994842	0.84673	1.01258	0.71367	1.05066	0.996737	0.895272	NaN	1.11848	1.05324	0.968938			0.961868	NaN	1.03054	NaN	NaN	NaN	0.993138	NaN	1.02973	1.1649	1.00818	1.04575	1.1649	1	0.876395	NaN	1.02587	1.2095	1.08379	1.02382	0.991732
1.13091	NaN	1.02743	NaN	NaN	NaN	1.04084	NaN	1.0418	0.90313	1.12528	0.796252	0.90313	0.975278	1.08166	1	0.990609	0.894378	0.992574	0.72686	0.994344	0.933099	0.885438	NaN	1.03573	0.886814	0.975573			1.00008	NaN	1.02603	NaN	NaN	NaN	1.02919	NaN	1.08786	1.1493	1.00212	1.04367	1.1493	0.963758	0.870939	1	1.057	1.168	1.03762	1.05633	0.949367
1.14714	NaN	1.02196	NaN	NaN	NaN	1.00171	NaN	0.997764	0.882841	1.15028	0.82442	0.882841	0.911409	1.07771	0.858712	0.969794	0.857732	0.958908	0.704175	0.933006	0.978153	0.904051	NaN	0.997551	0.768512	0.953874			1.01508	NaN	0.991634	NaN	NaN	NaN	0.990099	NaN	1.06937	1.1828	1.02866	1.04739	1.1828	1.04772	0.865169	0.962396	0.988582	1.10593	0.982975	1.02208	0.99768
1.09746	NaN	1.04988	NaN	NaN	NaN	0.967544	NaN	0.941497	0.883886	1.12927	0.820584	0.883886	0.895682	1.05469	0.960327	0.970178	0.922688	0.948013	0.709329	0.910253	0.986063	0.94795	NaN	0.962446	0.86209	0.985034			0.981436	NaN	1.04883	NaN	NaN	NaN	1.00921	NaN	1.12982	1.16989	1.0459	0.985429	1.16989	1.02043	0.908454	1.0777	1.02203	1.16742	0.97536	1.04946	0.998459
1.10561	NaN	1	NaN	NaN	NaN	1.01106	NaN	0.984712	0.896557	1.11855	0.735775	0.896557	0.883895	1.0277	0.939135	0.986316	0.880164	0.959708	0.723682	0.900288	1.0495	0.965921	NaN	0.968359	0.873276	0.960561			1.00538	NaN	1	NaN	NaN	NaN	1.00383	NaN	1.07229	1.11318	1.01887	1.09161	1.11318	1.04049	0.974285	1.12477	0.979946	1.11575	0.997957	0.986404	0.996635
1.1749	NaN	1.0185	NaN	NaN	NaN	1.02474	NaN	1.03186	0.894023	1.17198	0.716938	0.894023	0.902887	1.01718	0.909064	0.943321	0.890676	0.871871	0.709691	0.867667	1	0.908519	NaN	1.00445	0.874036	1.00868			1.00531	NaN	0.973095	NaN	NaN	NaN	1.00416	NaN	1.0852	1.10577	1.00601	1.11419	1.10577	1.03423	0.969016	1.12929	0.963096	1.15105	1.0013	1.03582	1.00218
1.10093	NaN	1.01331	NaN	NaN	NaN	1	NaN	0.981157	0.92375	1.15359	0.733171	0.92375	0.92606	1.00496	0.829929	0.886981	0.821089	0.921082	0.741391	0.865071	1.16485	0.947956	NaN	0.94109	0.848727	0.995516			0.974482	NaN	0.959447	NaN	NaN	NaN	1	NaN	1.09355	1.18215	0.994157	1.03783	1.18215	1.05099	0.960309	1.02368	1.06147	1.22316	1.06034	1.01941	0.994161
1.06164	NaN	0.978369	NaN	NaN	NaN	0.975541	NaN	0.959891	1.00728	1.12106	0.706227	1.00728	0.903497	0.996563	1.02496	0.926481	0.751718	0.861187	0.762123	0.878578	1.08158	1	NaN	0.906121	0.877098	0.942235			0.969847	NaN	0.968781	NaN	NaN	NaN	1.01242	NaN	1.14876	1.08013	1.01566	1.07943	1.08013	1.07707	0.951638	1.03841	1.00422	1.30844	1.02457	1.02387	1.07213
1.07816	NaN	0.913039	NaN	1	NaN	0.915636	NaN	0.969968	1.00697	1.09108	0.721625	1.00697	0.864654	0.965659	0.930514	0.962075	0.749436	0.860273	0.773599	0.845997	1.17594	1.02984	NaN	0.965916	0.949033	0.963329			0.946481	NaN	0.948555	NaN	1	NaN	1.07408	NaN	1.1097	1.09314	0.994386	1.04304	1.09314	1.08884	1.00197	1.02122	0.996588	1.27832	1.05261	0.990239	1.06693
1.07364	NaN	0.856515	NaN	0.942481	NaN	0.896433	NaN	0.995901	1.00142	1.10024	0.675129	1.00142	0.859441	1.00143	0.933114	1	0.726683	0.842635	0.779029	0.807295	1.14515	1.08673	NaN	0.964921	0.78517	0.940159			0.949008	NaN	0.954805	NaN	0.957854	NaN	0.982009	NaN	1.08185	1.03741	1.00671	1.03898	1.03741	1.11565	0.988254	1.06783	1	1.26114	1.02921	0.93712	1.09627
1.09868	NaN	0.848265	NaN	0.948984	NaN	0.910677	NaN	1.01699	1.01826	1.07575	0.618511	1.01826	0.859197	1	0.920632	0.969915	0.679854	0.889853	0.762042	0.758813	1.25655	1.08234	NaN	1.00438	0.678802	0.921001			0.9485	NaN	0.945661	NaN	0.988082	NaN	0.980053	NaN	1.082	1.05729	0.993706	1.07783	1.05729	1.08441	1	1.06534	0.989167	1.32193	1.06205	1.00312	1.16827
1.14924	NaN	0.841573	NaN	0.924696	NaN	0.899761	NaN	1	1.00941	1.03381	0.586914	1.00941	0.862118	1.01906	0.901441	0.904215	0.651023	0.880925	0.720427	0.723348	1.1064	1.04309	NaN	0.997198	1.04059	1			0.952128	NaN	0.925134	NaN	0.957356	NaN	0.997651	NaN	1	1.10353	1.03313	1.0768	1.10353	1.03329	0.991129	1.10361	1.07501	1.32497	1.16046	0.995234	1.15891
1.07645	NaN	0.865548	NaN	0.903273	NaN	0.910937	NaN	1.0254	0.960116	1.06548	0.550899	0.960116	0.835733	1.02364	0.85171	0.855145	0.687314	0.805193	0.706012	0.706564	1.12486	0.982653	NaN	1.02034	1.17227	0.957417			0.957416	NaN	0.942997	NaN	0.957756	NaN	0.972889	NaN	1.03431	1.03184	0.997039	1.13169	1.03184	1.10019	0.982604	1.04297	1.03698	1.28113	1.13293	0.994898	1.18197
1.0723	NaN	0.874027	NaN	0.838293	NaN	0.889157	NaN	1.00699	0.94279	1.05997	0.573539	0.94279	0.817057	1.02138	0.865099	0.853055	0.636878	0.758678	0.709029	0.722793	1.09107	0.908385	1	0.93106	1.21208	0.849855			0.944168	NaN	0.907565	NaN	1.00522	NaN	1.04346	NaN	1.12594	1.01968	0.973369	1.09619	1.01968	1.05427	1.03783	1.12054	1.06927	1.2942	1.24325	1.01751	1.13185
1.05747	NaN	0.869586	NaN	0.847311	NaN	0.866128	NaN	0.99566	1	1.02846	0.511913	1	0.778369	0.996417	0.820135	0.805439	0.626783	0.77977	0.679346	0.727391	1.0415	0.913482	1.06115	0.963829	1.0897	0.856314			0.95275	NaN	0.871777	NaN	1.00144	NaN	0.99832	NaN	1.13086	1	1.01718	1.20584	1	1.11783	0.981496	1.06624	1.02393	1.37045	1.14962	1.01884	1.08676
1.05346	NaN	0.807891	NaN	0.85508	NaN	0.824894	NaN	0.959318	0.957149	1.01918	0.501189	0.957149	0.772705	1.01698	0.818394	0.803199	0.659002	0.744335	0.633734	0.726759	1.04416	0.85526	1.04144	0.947395	1.11627	0.850877			0.964093	NaN	0.864845	NaN	0.936579	NaN	1.04353	NaN	1.15884	1.07289	1.05188	1.31018	1.07289	1.07199	0.97589	1.03631	1.02116	1.36585	1.12152	0.999185	1.08964
0.975284	NaN	0.748739	NaN	0.799324	NaN	0.821084	NaN	1.00722	0.87627	1	0.463565	0.87627	0.72823	0.959474	0.787428	0.788422	0.695572	0.795323	0.635	0.732227	1.09054	0.848741	0.996125	0.977217	1.0578	0.847933			0.955429	NaN	0.957027	NaN	0.990442	NaN	1.04738	NaN	1.18894	1.10447	1	1.30972	1.10447	1.06338	0.952456	1.01461	0.991449	1.30323	1.16538	0.951408	1.06925
1.00687	NaN	0.731153	NaN	0.759973	NaN	0.745613	NaN	0.981315	0.88227	0.977669	0.416977	0.88227	0.717204	0.864278	0.830066	0.73457	0.694412	0.86425	0.636806	0.713446	1.12206	0.752629	0.918839	1	0.975576	0.816587			0.981884	NaN	0.908209	NaN	1.06976	NaN	1.03596	NaN	1.11096	1.01715	1.03465	1.24541	1.01715	1.08072	1.0134	1.07695	1.05664	1.24668	1.08629	0.946068	1.11687
1	NaN	0.683453	NaN	0.729917	NaN	0.723014	NaN	0.935592	0.848349	0.945901	0.403382	0.848349	0.746443	0.936812	0.806055	0.741501	0.687592	0.726922	0.609635	0.674308	1.09211	0.775436	0.915668	0.866497	0.926077	0.860558			1	NaN	0.901349	NaN	1.06029	NaN	1.04476	NaN	1.10559	1.1092	1.02624	1.32116	1.1092	1.07797	0.974818	1.04972	0.989143	1.19047	1.04767	0.965995	1.07646
0.99028	NaN	0.723573	1	0.701841	NaN	0.699079	NaN	0.878267	0.798662	0.94774	0.423264	0.798662	0.747625	0.920374	0.834582	0.661765	0.620885	0.760935	0.620805	0.704748	1.06639	0.814447	0.831941	0.875059	0.983332	0.897703			0.980858	NaN	0.93974	1	1.02516	NaN	1.01035	NaN	1.16225	1.13442	1.00713	1.23903	1.13442	1.06351	0.990381	1.02826	1.00021	1.30056	1.0631	0.948497	0.989655
0.970755	NaN	0.687003	0.870415	0.698575	NaN	0.661984	NaN	0.850755	0.773732	0.94301	0.384661	0.773732	0.761021	0.91804	0.777973	0.690403	0.584767	0.768878	0.610764	0.692791	0.954024	0.761892	0.842287	0.892008	1.01361	0.837867			1.01412	NaN	0.884516	1.02699	0.999735	NaN	1.03726	NaN	1.17904	1.16751	1.01181	1.32545	1.16751	1.09935	0.986988	1.04014	1.08124	1.11225	1.08672	0.994657	1.08191
0.959851	NaN	0.675569	0.843013	0.678245	NaN	0.652254	NaN	0.832954	0.759509	0.881629	0.337942	0.759509	0.767599	0.869587	0.732223	0.711091	0.622564	0.762098	0.501181	0.723296	0.936202	0.791918	0.761678	0.764889	1.06451	0.748348			0.993653	NaN	0.955272	1.0747	0.981866	NaN	1.07213	NaN	1.15875	1.16883	1.06062	1.27233	1.16883	1.07466	0.988699	1.01984	1.08004	1.18913	1.10271	0.953015	1.07306
0.908376	NaN	0.632406	0.707088	0.655486	NaN	0.615233	NaN	0.7642	0.685521	0.849921	0.296108	0.685521	0.729974	0.839461	0.724411	0.677704	0.672912	0.738708	0.550287	0.688414	0.801682	0.770323	0.70541	0.66102	1.06085	0.698328			0.987363	NaN	1.00975	1.14211	1.02449	NaN	1.03502	NaN	1.14259	1.21027	1.06881	1.32189	1.21027	1.10289	0.978579	0.95453	1.11571	1.06797	1.13728	1.00203	1.01957
0.900639	NaN	0.572988	0.649545	0.633638	NaN	0.631621	NaN	0.744134	0.699626	0.827953	0.301293	0.699626	0.690257	0.800492	0.699361	0.638126	0.583488	0.652962	0.540952	0.701899	0.886485	0.719353	0.655265	0.646862	1	0.615789			0.994512	NaN	1.02303	1.21689	0.956843	NaN	1.01732	NaN	1.07786	1.06933	1.07196	1.3861	1.06933	1.10065	0.996104	0.960237	0.992973	1.12281	1.08825	1.0351	1.10969
0.882559	NaN	0.545683	0.682182	0.617826	NaN	0.5937	NaN	0.706404	0.69293	0.780805	0.237814	0.69293	0.665429	0.716165	0.74075	0.664653	0.620847	0.648339	0.517644	0.656647	0.852423	0.720153	0.603789	0.700389	0.951814	0.678987			0.996217	NaN	1.08879	1.20921	0.983795	NaN	1.0635	NaN	1.13351	1.21396	1.0969	1.3248	1.21396	1.08959	1.08101	1.05474	1.14048	1.15853	1.12085	1.02679	1.10643
0.875014	NaN	0.524067	0.536288	0.566415	NaN	0.53872	NaN	0.636156	0.642855	0.747966	0.270191	0.642855	0.661958	0.681833	0.698103	0.671807	0.610719	0.495614	0.494912	0.651355	0.832405	0.597187	0.554029	0.657299	0.915849	0.688015			0.984792	NaN	1.05038	1.28314	1.01185	NaN	1.06647	NaN	1.21816	1.20217	1.09608	1.32663	1.20217	1.06247	1.0636	0.993369	1.02179	1.20655	1.04172	1.04709	1.1018
0.890767	NaN	0.495408	0.62437	0.485951	NaN	0.495391	NaN	0.607303	0.644526	0.719185	0.261952	0.644526	0.638361	0.646742	0.649231	0.627013	0.614188	0.552605	0.495238	0.634531	0.798599	0.594014	0.539224	0.716736	0.882473	0.653223			0.991554	NaN	1.11393	1.28437	0.983047	NaN	1.10177	NaN	1.23618	1.23179	1.15087	1.27749	1.23179	1.11572	1.09379	0.966322	1.09116	1.23083	1.23031	1.07437	1.07827
0.804519	NaN	0.397488	0.555887	0.436318	1	0.48208	NaN	0.626992	0.621021	0.671978	0.207322	0.621021	0.603493	0.669204	0.529244	0.569301	0.588033	0.524059	0.454113	0.557758	0.830631	0.573476	0.521286	0.603144	0.840448	0.586838			1.02362	NaN	1.06164	1.22225	1.01788	1	1.08127	NaN	1.16067	1.24701	1.13976	1.36492	1.24701	1.12447	1.01334	1.01738	1.0578	1.24774	1.16273	1.10352	1.06749
0.803337	NaN	0.360478	0.502426	0.367517	0.860875	0.412184	NaN	0.644686	0.570458	0.612761	0.375061	0.570458	0.564285	0.655525	0.584752	0.602204	0.595102	0.578439	0.447451	0.660149	0.782442	0.505513	0.491702	0.520701	0.82094	0.530844			1.01223	NaN	1.11467	1.13455	1.12475	0.986698	1.14427	NaN	1.16575	1.16756	1.18672	1.19952	1.16756	1.1514	1.02155	1.03719	1.1277	1.22323	1.21636	1.13662	1.09836
0.750967	NaN	0.333196	0.464154	0.354388	0.758426	0.454276	NaN	0.571906	0.507649	0.632066	0.141653	0.507649	0.558472	0.576893	0.540198	0.511699	0.511428	0.440515	0.460246	0.61117	0.778743	0.525528	0.415174	0.50059	0.774487	0.559212			0.957499	NaN	1.02567	1.07885	1.08619	0.964888	1.08295	NaN	1.18273	1.22271	1.11684	1.18357	1.22271	1.16997	1.04751	1.08141	1.17997	1.29357	1.28458	1.10318	1.08977
0.730963	NaN	0.300079	0.515848	0.338754	0.71396	0.418078	NaN	0.554682	0.433603	0.546572	0.387253	0.433603	0.503384	0.413585	0.537798	0.432614	0.558648	0.450871	0.442605	0.628423	0.816969	0.406484	0.295766	0.467732	0.781291	0.453493			0.98002	NaN	1.15104	1.04193	1.11658	1.0105	1.08158	NaN	1.27162	1.18855	1.1975	1.2698	1.18855	1.18771	1.07144	1.1606	1.23967	1.27681	1.27311	1.01886	1.08466
0.666334	NaN	0.274	0.461861	0.291475	0.663877	0.363045	NaN	0.444974	0.410436	0.521543	0.384104	0.410436	0.481282	0.43289	0.412125	0.351239	0.51862	0.343848	0.418306	0.527108	0.751913	0.340321	0.327233	0.33156	0.616316	0.378221			0.984455	NaN	1.0898	0.936649	1.10716	0.962375	1.04935	NaN	1.28941	1.21847	1.12	1.29229	1.21847	1.16894	1.18469	1.14055	1.343	1.24985	1.24748	1.03527	1.08025
0.650988	1	0.370892	0.388874	0.277078	0.628299	0.321384	NaN	0.373399	0.369696	0.505708	0.235895	0.369696	0.452275	0.446312	0.318272	0.350952	0.413765	0.317414	0.421392	0.607938	0.652479	0.277839	0.250804	0.479872	0.541683	0.451658			0.972454	1	0.824761	0.897855	1.03107	0.964633	1.12018	NaN	1.25348	1.14153	1.09942	1.45281	1.14153	1.14138	1.18567	1.08309	1.24882	1.21595	1.23592	1.07738	1.22441
0.614606	0.903712	0.220659	0.460504	0.229408	0.61507	0.285734	NaN	0.273026	0.37431	0.45459	0.223596	0.37431	0.437659	0.317959	0.268597	0.291038	0.426776	0.328495	0.260672	0.489467	0.526459	0.337905	0.229877	0.270724	0.481738	0.365971			0.990056	1.0594	1.10328	0.763411	1.08079	0.964045	1.07618	NaN	1.36254	1.22316	1.01267	1.33134	1.22316	1.16331	1.22065	1.05762	1.2345	1.17018	1.188	0.988766	1.23575
0.532317	0.631621	0.347358	0.319874	0.169017	0.499038	0.244954	NaN	0.438258	0.294478	0.404919	0.141653	0.294478	0.35392	0.386658	0.266095	0.27693	0.464716	0.409624	0.312942	0.40738	0.631735	0.268831	0.229877	0.618056	0.384668	0.287904			1.03777	1.15963	0.991538	0.92503	0.990568	0.94219	1.08964	NaN	1.25283	1.1707	1.00174	1.34705	1.1707	1.03743	1.16269	1.00823	1.11442	1.16177	1.20476	1.20669	1.2176
0.496397	0.497827	0.166966	0.172026	0.31509	0.44922	0.232855	NaN	0.323579	0.293243	0.370802	0.252491	0.293243	0.296191	0.243472	0.245204	0.252915	0.415009	0.401862	0.297789	0.4334	0.377146	0.45613	0.280929	0.314737	0.328104	0.295986			0.966475	1.22299	1.14684	1.07643	0.844308	0.897641	1.02528	NaN	1.24653	1.18759	1.05896	1.46203	1.18759	0.989571	1.1352	1.02672	1.27093	1.04012	1.30727	1.20252	1.33102
0.498863	0.391482	0.365685	0.394867	0.127356	0.380172	0.106165	NaN	0.482078	0.270457	0.358643	0.178516	0.270457	0.320235	0.380763	0.547797	0.192421	0.3581	0.279093	0.316934	0.322081	0.400577	0.285795	0.433113	0.270724	0.250982	0.284265			0.960058	1.31934	0.998661	0.81051	1.03591	0.896944	1.06407	NaN	1.17467	1.24306	1.01057	1.3845	1.24306	1.13575	1.16853	0.857739	1.15356	1.08933	1.34281	1.11815	1.35686
0.412544	0.655705	0.194132	0.349215	0.17274	0.296986	0.262274	NaN	0.259458	0.284593	0.365284	0.153934	0.284593	0.232067	0.584514	0.474541	0.220568	0.274747	0.326227	0.259219	0.307145	0.590794	0.476273	0.370639	0.449483	0.33111	0.507875			0.963015	0.983715	1.1091	0.860057	1.0392	0.88426	0.923271	NaN	1.18192	1.10968	1.04102	1.48166	1.10968	1.16115	0.913759	0.892523	1.49892	1.23753	1.27965	1.20575	1.4876
0.360873	0.618675	0.317075	0.381347	0.28569	0.152329	0.245352	NaN	0.336828	0.358631	0.248517	0.29907	0.358631	0.217961	0.365715	0.276606	0.395089	0.522022	0.205366	0.294741	0.466029	0.544641	0.451973	0.373	0.39882	0.310862	0.427651			0.998261	0.979897	0.963519	0.780136	0.885823	0.98792	0.932656	NaN	1.33965	1.02762	1.03478	1.24996	1.02762	1.17687	1.07839	1.01765	1.00677	1.01325	1.27268	1.15079	1.14604
[truncated: 6 more columns]

## Sheet: F1F
total myosin intensity																	perimeter
NaN	NaN	NaN	NaN	NaN	NaN	NaN	NaN	1.01131	NaN	NaN	NaN	NaN	NaN	NaN			NaN	NaN	NaN	NaN	NaN	NaN	NaN	NaN	1.22015	NaN	NaN	NaN	NaN	NaN	NaN
NaN	NaN	NaN	NaN	NaN	NaN	NaN	NaN	1.0388	NaN	NaN	NaN	NaN	NaN	NaN			NaN	NaN	NaN	NaN	NaN	NaN	NaN	NaN	1.2557	NaN	NaN	NaN	NaN	NaN	NaN
NaN	NaN	NaN	NaN	NaN	NaN	NaN	NaN	0.964617	NaN	NaN	NaN	NaN	NaN	NaN			NaN	NaN	NaN	NaN	NaN	NaN	NaN	NaN	1.28984	NaN	NaN	NaN	NaN	NaN	NaN
NaN	NaN	NaN	NaN	NaN	NaN	0.909365	NaN	1.01018	NaN	NaN	NaN	NaN	NaN	NaN			NaN	NaN	NaN	NaN	NaN	NaN	1.33238	NaN	1.28248	NaN	NaN	NaN	NaN	NaN	NaN
NaN	NaN	NaN	NaN	NaN	NaN	0.981461	NaN	1.01795	NaN	NaN	NaN	NaN	NaN	NaN			NaN	NaN	NaN	NaN	NaN	NaN	1.36336	NaN	1.33274	NaN	NaN	NaN	NaN	NaN	NaN
NaN	NaN	NaN	NaN	NaN	NaN	1.00305	NaN	0.975563	NaN	NaN	NaN	NaN	NaN	NaN			NaN	NaN	NaN	NaN	NaN	NaN	1.36839	NaN	1.32654	NaN	NaN	NaN	NaN	NaN	NaN
NaN	NaN	NaN	NaN	NaN	NaN	1.02003	NaN	1.01382	NaN	NaN	NaN	NaN	NaN	NaN			NaN	NaN	NaN	NaN	NaN	NaN	1.23797	NaN	1.38722	NaN	NaN	NaN	NaN	NaN	NaN
NaN	NaN	NaN	NaN	NaN	NaN	1.0262	NaN	0.965231	NaN	NaN	NaN	NaN	NaN	NaN			NaN	NaN	NaN	NaN	NaN	NaN	1.24737	NaN	1.27686	NaN	NaN	NaN	NaN	NaN	NaN
NaN	NaN	NaN	NaN	NaN	NaN	1.02634	NaN	0.986186	NaN	NaN	NaN	NaN	NaN	NaN			NaN	NaN	NaN	NaN	NaN	NaN	1.24462	NaN	1.29802	NaN	NaN	NaN	NaN	NaN	NaN
NaN	NaN	NaN	NaN	NaN	NaN	1.00575	NaN	1.01172	NaN	NaN	NaN	NaN	NaN	NaN			NaN	NaN	NaN	NaN	NaN	NaN	1.1953	NaN	1.29463	NaN	NaN	NaN	NaN	NaN	NaN
NaN	NaN	NaN	NaN	NaN	NaN	0.998582	NaN	1.02327	NaN	NaN	NaN	NaN	NaN	NaN			NaN	NaN	NaN	NaN	NaN	NaN	1.22076	NaN	1.28901	NaN	NaN	NaN	NaN	NaN	NaN
NaN	NaN	NaN	NaN	NaN	NaN	0.989109	NaN	1.03764	NaN	NaN	NaN	NaN	NaN	NaN			NaN	NaN	NaN	NaN	NaN	NaN	1.25403	NaN	1.33274	NaN	NaN	NaN	NaN	NaN	NaN
NaN	NaN	NaN	NaN	NaN	NaN	0.975007	NaN	1.06367	NaN	NaN	NaN	NaN	NaN	NaN			NaN	NaN	NaN	NaN	NaN	NaN	1.22076	NaN	1.30398	NaN	NaN	NaN	NaN	NaN	NaN
NaN	NaN	NaN	NaN	NaN	NaN	0.984265	NaN	1.09603	NaN	NaN	NaN	NaN	NaN	NaN			NaN	NaN	NaN	NaN	NaN	NaN	1.26229	NaN	1.28761	NaN	NaN	NaN	NaN	NaN	NaN
NaN	NaN	NaN	NaN	NaN	NaN	0.969903	NaN	1.08878	NaN	NaN	NaN	NaN	NaN	NaN			NaN	NaN	NaN	NaN	NaN	NaN	1.28615	NaN	1.26446	NaN	NaN	NaN	NaN	NaN	NaN
NaN	NaN	NaN	NaN	NaN	NaN	0.989869	NaN	1.09606	NaN	NaN	NaN	NaN	NaN	NaN			NaN	NaN	NaN	NaN	NaN	NaN	1.29555	NaN	1.22156	NaN	NaN	NaN	NaN	NaN	NaN
NaN	NaN	NaN	NaN	NaN	NaN	0.996121	NaN	1.1282	NaN	NaN	NaN	NaN	NaN	NaN			NaN	NaN	NaN	NaN	NaN	NaN	1.27009	NaN	1.19701	NaN	NaN	NaN	NaN	NaN	NaN
NaN	NaN	NaN	NaN	NaN	NaN	0.972317	NaN	1.13075	NaN	NaN	NaN	NaN	NaN	NaN			NaN	NaN	NaN	NaN	NaN	NaN	1.26343	NaN	1.29662	NaN	NaN	NaN	NaN	NaN	NaN
NaN	NaN	NaN	NaN	NaN	NaN	0.989868	NaN	1.05695	NaN	NaN	NaN	NaN	NaN	NaN			NaN	NaN	NaN	NaN	NaN	NaN	1.21411	NaN	1.26107	NaN	NaN	NaN	NaN	NaN	NaN
NaN	NaN	NaN	NaN	NaN	NaN	1.02719	NaN	1.06068	NaN	NaN	0.985587	NaN	NaN	NaN			NaN	NaN	NaN	NaN	NaN	NaN	1.18864	NaN	1.21139	NaN	NaN	1.00644	NaN	NaN	NaN
NaN	NaN	NaN	NaN	NaN	NaN	1.03612	NaN	1.07297	NaN	NaN	1.01555	NaN	NaN	NaN			NaN	NaN	NaN	NaN	NaN	NaN	1.19335	NaN	1.24553	NaN	NaN	1.0528	NaN	NaN	NaN
NaN	NaN	NaN	NaN	NaN	NaN	1.0181	NaN	1.06465	NaN	NaN	1.04251	NaN	NaN	NaN			NaN	NaN	NaN	NaN	NaN	NaN	1.15263	NaN	1.30679	NaN	NaN	1.03842	NaN	NaN	NaN
NaN	NaN	NaN	NaN	NaN	NaN	1.06995	NaN	1.04096	NaN	NaN	1.04872	NaN	NaN	NaN			NaN	NaN	NaN	NaN	NaN	NaN	1.14127	NaN	1.28843	NaN	NaN	1.08392	NaN	NaN	NaN
NaN	NaN	NaN	NaN	NaN	NaN	1.12216	NaN	1.04685	NaN	NaN	1.04071	1.1053	NaN	NaN			NaN	NaN	NaN	NaN	NaN	NaN	1.15343	NaN	1.25909	NaN	NaN	1.02826	0.827256	NaN	NaN
NaN	NaN	NaN	NaN	NaN	NaN	1.09701	1.02485	1.07229	NaN	NaN	1.06113	1.0959	0.852633	NaN			NaN	NaN	NaN	NaN	NaN	NaN	1.11661	0.924022	1.25933	NaN	NaN	1.04412	0.82907	1.34341	NaN
NaN	NaN	NaN	NaN	NaN	NaN	1.14966	1.04207	1.03456	NaN	NaN	1.0313	1.13516	0.838668	NaN			NaN	NaN	NaN	NaN	NaN	NaN	1.11856	0.928368	1.32034	NaN	NaN	1.07077	0.814586	1.28892	NaN
NaN	NaN	NaN	NaN	NaN	NaN	1.15016	1.07434	1.00304	NaN	0.751628	1.04123	1.13762	0.861344	NaN			NaN	NaN	NaN	NaN	NaN	NaN	1.08724	0.981346	1.23991	NaN	1.52423	1.08032	0.800772	1.38928	NaN
NaN	NaN	NaN	NaN	NaN	NaN	1.17149	1.09179	0.954309	NaN	0.766167	1.03198	1.26402	0.870116	NaN			NaN	NaN	NaN	NaN	NaN	NaN	1.07313	0.919677	1.19759	NaN	1.60148	1.02677	0.89072	1.32584	NaN
NaN	NaN	NaN	NaN	NaN	NaN	1.18124	1.08686	0.971611	NaN	0.755129	1.0633	1.25942	0.839343	NaN			NaN	NaN	NaN	NaN	NaN	NaN	1.1072	0.946276	1.26984	NaN	1.48597	0.987849	0.851844	1.26384	NaN
NaN	NaN	NaN	NaN	NaN	1.13555	1.25934	1.1028	0.95352	NaN	0.7865	1.09793	1.24953	0.853473	NaN			NaN	NaN	NaN	NaN	NaN	0.948672	1.07784	0.895624	1.26984	NaN	1.52595	1.00818	0.927978	1.26527	NaN
NaN	NaN	NaN	NaN	NaN	1.07164	1.22249	1.08843	0.941905	1.26116	0.758324	1.05958	1.24854	0.885958	1.05331			NaN	NaN	NaN	NaN	NaN	0.880589	1.1025	0.898169	1.17526	1.01215	1.4367	0.974088	0.925689	1.25201	1.03451
NaN	NaN	NaN	NaN	NaN	1.10429	1.24914	1.07721	0.981243	1.20498	0.754563	1.10194	1.17363	0.89686	1.02363			NaN	NaN	NaN	NaN	NaN	0.896517	1.06453	0.859808	1.20858	0.950311	1.46426	1.04859	0.907967	1.24508	1.04384
NaN	NaN	NaN	NaN	NaN	1.09894	1.23093	1.08047	0.991904	1.21034	0.827979	1.05923	1.16634	0.882176	1.03991			NaN	NaN	NaN	NaN	NaN	0.955775	1.04847	0.86288	1.17609	0.970896	1.50566	0.927106	0.984575	1.26037	1.07296
NaN	NaN	NaN	NaN	NaN	1.10413	1.20225	1.04688	0.969542	1.17633	0.799996	1.09189	1.0911	0.87389	1.02362			NaN	NaN	NaN	NaN	NaN	0.991792	1.06258	0.87697	1.23255	0.970213	1.42671	0.941484	0.889101	1.26874	0.978765
NaN	NaN	NaN	NaN	NaN	1.06835	1.25317	1.0703	0.975844	1.1999	0.833945	1.08551	1.07999	0.874473	1.01195			NaN	NaN	NaN	NaN	NaN	0.897022	1.14208	0.86108	1.2619	0.970213	1.54222	1.06148	0.922452	1.17877	1.04907
NaN	NaN	NaN	NaN	NaN	1.07754	1.20272	1.02178	0.972779	1.10707	0.83193	1.06597	1.16834	0.878765	0.974328			NaN	NaN	NaN	NaN	NaN	0.959221	1.04961	0.865426	1.2557	0.870619	1.55978	0.955244	1.00087	1.15655	1.00072
NaN	NaN	NaN	NaN	NaN	1.07923	1.20024	0.950326	0.983536	1.14406	0.895778	1.06606	1.14569	0.891311	0.990649			NaN	NaN	NaN	NaN	NaN	1.01797	1.08449	0.837554	1.23056	0.944882	1.76625	1.00012	0.942462	1.21856	0.94418
NaN	NaN	NaN	NaN	NaN	1.07626	1.1769	0.973841	1.00256	1.20775	0.831027	1.02813	1.12328	0.889799	1.0427			NaN	NaN	NaN	NaN	NaN	1.05378	1.06729	0.893824	1.22296	1.02759	1.57735	0.979788	0.896442	1.23241	0.95954
NaN	NaN	NaN	NaN	NaN	1.056	1.15566	0.955433	1.03868	1.18214	0.818598	0.973335	1.07607	0.892197	1.06092			NaN	NaN	NaN	NaN	NaN	1.06748	1.03792	0.870298	1.21759	0.982838	1.59562	0.894502	0.885194	1.19406	0.95954
NaN	NaN	NaN	NaN	NaN	1.02397	1.22377	0.953511	1.07589	1.17085	0.824929	1.04395	1.08424	0.874516	1.14447			NaN	NaN	NaN	NaN	NaN	1.08829	1.16284	0.905587	1.23875	0.948862	1.55393	1.17341	0.914637	1.16695	0.99799
NaN	NaN	NaN	NaN	NaN	1.01133	1.28219	0.957047	1.06423	1.13834	0.846807	1.04464	1.04687	0.906995	1.08212			NaN	NaN	NaN	NaN	NaN	1.09346	1.11856	0.939076	1.20601	0.946048	1.5405	0.979788	0.95971	1.23182	1.01995
NaN	NaN	NaN	NaN	NaN	1.00279	1.28058	0.979645	1.03942	1.16731	0.881625	1.05823	1.04789	0.890806	1.06649			NaN	NaN	NaN	NaN	NaN	1.06748	1.16203	0.932186	1.18403	0.969247	1.44055	0.95165	0.960854	1.21306	1.01392
NaN	NaN	NaN	NaN	NaN	0.990081	1.26047	0.983874	1.04076	1.13427	0.940227	1.09037	1.05672	0.90119	1.10293			NaN	NaN	NaN	NaN	NaN	1.09001	1.18199	0.911205	1.18684	0.93877	1.43913	0.967516	0.965235	1.23875	1.01721
NaN	NaN	NaN	NaN	NaN	0.99908	1.26357	1.04966	1.03564	1.14684	0.914312	1.105	1.09311	0.866808	1.07793			NaN	NaN	NaN	NaN	NaN	1.02071	1.27835	0.972347	1.17749	0.925179	1.40571	0.979788	0.962472	1.20817	0.986728
NaN	NaN	NaN	NaN	NaN	0.987016	1.20514	1.07903	1.02955	1.17407	0.910322	1.09362	1.04173	0.868908	1.06401			NaN	NaN	NaN	NaN	NaN	1.00184	1.24153	0.950094	1.20403	0.889555	1.40571	0.963922	0.918545	1.20757	0.974666
NaN	NaN	NaN	NaN	NaN	0.983245	1.16288	1.06539	1.01061	1.2229	0.862064	1.15577	1.05463	0.861156	1.13811			NaN	NaN	NaN	NaN	NaN	0.99839	1.32102	0.90866	1.16907	0.89635	1.41157	1.05789	0.895297	1.21247	1.03041
NaN	NaN	NaN	NaN	NaN	0.992345	1.14675	1.08151	1.00326	1.18349	0.825113	1.12227	1.07999	0.839166	1.13522			NaN	NaN	NaN	NaN	NaN	1.00894	1.36725	0.92784	1.14873	0.888389	1.41328	0.993548	0.896916	1.2188	1.18034
NaN	NaN	NaN	NaN	NaN	1.01955	1.15317	1.09335	1.03198	1.24712	0.864261	1.15311	1.1197	0.889831	0.959412			NaN	NaN	NaN	NaN	NaN	1.08047	1.23212	0.907387	1.1603	0.934789	1.5615	0.98636	0.950277	1.26874	1.03917
NaN	NaN	NaN	NaN	NaN	1.00548	1.18239	1.00549	1.04244	1.24121	0.829694	1.19625	1.12419	0.933466	0.952538			NaN	NaN	NaN	NaN	NaN	1.05622	1.24623	0.855462	1.12418	0.940418	1.55736	1.0052	0.886338	1.30016	1.0452
NaN	NaN	NaN	NaN	NaN	1.03125	1.22068	1.02421	1.00342	1.23265	0.813852	1.11522	1.17692	0.919301	0.953169			NaN	NaN	NaN	NaN	NaN	1.06748	1.17809	0.895097	1.04234	0.994779	1.65388	0.902563	0.894627	1.26037	1.08968
NaN	NaN	NaN	NaN	NaN	1.02042	1.22526	1.04224	1.00763	1.18782	0.799673	1.12073	1.17471	0.935732	1.03167			NaN	NaN	NaN	NaN	NaN	0.976873	1.08368	0.883861	1.09062	0.890038	1.64731	0.844798	0.921307	1.26181	1.07762
NaN	NaN	NaN	NaN	NaN	1.03006	1.17846	1.02771	0.969553	1.18286	0.793266	1.0801	1.17141	0.918775	1.02418			NaN	NaN	NaN	NaN	NaN	1.0202	1.23407	0.926568	1.06011	0.867521	1.63318	0.918429	0.942462	1.25978	1.07159
NaN	NaN	NaN	NaN	NaN	1.05329	1.21842	1.01326	0.999546	1.24051	0.793537	1.04768	1.1343	0.911118	0.980442			NaN	NaN	NaN	NaN	NaN	1.00499	1.04101	0.912259	1.05614	0.913921	1.59077	0.799922	0.985246	1.29466	1.07432
NaN	NaN	NaN	NaN	NaN	1.01267	1.2189	0.985802	0.926827	1.22532	0.831178	1.01239	1.1178	0.895733	1.02223			NaN	NaN	NaN	NaN	NaN	0.987127	1.23293	0.854935	1.00224	0.894019	1.60905	0.810088	0.973998	1.31688	1.0452
NaN	NaN	NaN	NaN	NaN	0.975904	1.23591	1.01173	0.938369	1.2782	0.825116	1.07622	1.1742	0.847601	1.05954			NaN	NaN	NaN	NaN	NaN	0.925641	1.1914	0.851863	1.01861	0.916736	1.51838	0.966027	0.987338	1.30303	1.01858
NaN	NaN	NaN	NaN	NaN	0.979325	1.2657	1.00864	0.994951	1.22803	0.798528	1.06189	1.11532	0.819912	1.0871			NaN	NaN	NaN	NaN	NaN	0.969266	1.22903	0.90866	1.08268	0.926828	1.43085	0.850498	0.91673	1.32262	0.996623
NaN	NaN	NaN	NaN	NaN	0.985792	1.15663	0.988196	0.910279	1.24232	0.810237	1.11441	1.14705	0.807939	1.06203			NaN	NaN	NaN	NaN	NaN	1.06332	1.05707	0.874643	1.04432	0.819273	1.42257	0.898968	0.942266	1.28165	0.967503
NaN	NaN	NaN	NaN	NaN	0.945012	1.22269	0.980191	0.996811	1.17811	0.781614	1.0802	1.12055	0.855245	1.05521			NaN	NaN	NaN	NaN	NaN	1.05744	1.1244	0.844445	1.17129	0.754137	1.38087	0.880741	0.94341	1.38116	1.00129
NaN	NaN	NaN	NaN	NaN	0.960988	1.26874	0.983105	1.00775	1.2182	0.805888	1.12209	1.10305	0.836652	1.06437			NaN	NaN	NaN	NaN	NaN	1.00894	1.12245	0.888206	1.17948	0.805683	1.46255	0.887313	0.908441	1.2961	0.969436
NaN	NaN	NaN	NaN	NaN	0.952524	1.25452	0.972612	0.990887	1.27818	0.789098	1.08231	1.08151	0.798498	1.04805			NaN	NaN	NaN	NaN	NaN	1.04395	1.04767	0.813501	1.12079	0.86917	1.42257	0.872936	0.913967	1.3053	0.9741
NaN	NaN	NaN	NaN	NaN	0.944493	1.34197	0.920032	1.08301	1.25463	0.776444	1.1028	1.07959	0.860902	1.10731			NaN	NaN	NaN	NaN	NaN	0.989564	1.04491	0.851863	1.23536	0.861209	1.42428	0.867853	0.925689	1.36731	0.968635
NaN	NaN	NaN	NaN	NaN	0.956044	1.31525	0.938935	1.07151	1.23322	0.770821	1.09297	1.10722	0.802537	1.06991			NaN	NaN	NaN	NaN	NaN	0.987631	1.06843	0.843172	1.25652	0.850434	1.4477	0.938761	1.01516	1.28308	1.01392
NaN	NaN	NaN	NaN	NaN	0.972119	1.27513	0.949352	1.08446	1.29075	0.760719	1.10605	1.08481	0.816055	1.07431			NaN	NaN	NaN	NaN	NaN	0.99301	1.06843	0.805556	1.10384	0.872468	1.44256	0.951033	0.954184	1.24127	1.01585
NaN	NaN	NaN	NaN	NaN	0.961436	1.26478	1.00045	1.09154	1.27935	0.817784	1.05593	1.09741	0.794576	0.997211			NaN	NaN	NaN	NaN	NaN	0.987127	1.12716	0.800684	1.16171	0.808497	1.42913	0.971366	0.964091	1.24963	1.02108
NaN	NaN	NaN	NaN	NaN	1.02073	1.22093	1.09273	1.07508	1.18728	0.841544	1.03419	1.04117	0.867549	1.01649			NaN	NaN	NaN	NaN	NaN	1.0273	1.18589	0.8365	1.0759	0.760449	1.43398	0.932189	0.875287	1.32059	1.07079
NaN	NaN	NaN	NaN	NaN	1.02776	1.17826	1.11188	1.07993	1.25169	0.850879	1.00233	1.05514	0.887625	1.06154			NaN	NaN	NaN	NaN	NaN	1.07164	1.1025	0.818592	1.0849	0.871302	1.40057	0.970494	0.869761	1.30387	1.1197
NaN	NaN	NaN	NaN	NaN	1.00931	1.19733	1.09222	1.10933	1.2043	0.857437	0.98209	1.1139	0.908936	1.02874			NaN	NaN	NaN	NaN	NaN	0.98368	1.12326	0.815519	1.12301	0.764912	1.46154	1.0528	0.976287	1.28368	1.17818
NaN	NaN	NaN	NaN	NaN	0.987939	1.16532	1.07722	1.11009	1.1609	0.879558	0.946597	1.13346	0.913345	1.01282			NaN	NaN	NaN	NaN	NaN	0.957707	1.33903	0.839573	1.07052	0.811995	1.52637	0.967771	1.00916	1.22311	1.10594
NaN	NaN	NaN	NaN	NaN	1.00734	1.07927	1.08688	1.06857	1.20331	0.884206	0.956099	1.04473	0.917286	0.953857			NaN	NaN	NaN	NaN	NaN	0.962372	1.24542	0.849536	1.09706	0.839658	1.47568	0.977066	0.951225	1.16051	1.09411
NaN	NaN	NaN	NaN	NaN	1.03681	1.03558	1.0788	1.05962	1.18036	0.877248	0.957383	1.05552	0.920086	0.953418			NaN	NaN	NaN	NaN	NaN	1.01037	1.20276	0.819865	1.12839	0.846453	1.41157	1.03124	1.12121	1.18129	1.09275
NaN	NaN	NaN	NaN	NaN	1.09078	1.05643	1.04606	1.03844	1.16237	0.874784	0.949934	0.984919	0.959148	0.92785			NaN	NaN	NaN	NaN	NaN	1.02163	1.16593	0.832155	1.1817	0.848102	1.50566	1.0088	1.01307	1.16887	1.1155
NaN	NaN	NaN	NaN	NaN	1.11406	1.09667	1.07777	1.0641	1.09533	0.868536	0.950159	0.97238	0.938515	0.918885			NaN	NaN	NaN	NaN	NaN	1.03239	1.14597	0.843391	1.20204	0.848102	1.47225	1.02045	1.08739	1.10054	1.07955
NaN	NaN	NaN	NaN	NaN	1.13523	1.1561	1.13175	1.04961	1.06902	0.836942	0.971644	0.960961	0.995941	0.94659			NaN	NaN	NaN	NaN	NaN	1.02873	1.13852	0.843918	1.15154	0.842473	1.46225	0.968388	1.09177	1.20148	1.09218
NaN	NaN	NaN	NaN	NaN	1.11841	1.21612	1.12928	1.04097	1.13488	0.811065	1.04905	0.964512	0.953012	0.959343			NaN	NaN	NaN	NaN	NaN	1.04832	1.19335	0.784576	1.16393	0.913921	1.39087	0.994421	1.09473	1.12073	1.08478
NaN	NaN	NaN	NaN	NaN	1.06032	1.20998	1.13405	1.05244	1.12952	0.890823	1.1031	0.987398	0.982688	0.933132			NaN	NaN	NaN	NaN	NaN	0.994438	1.17144	0.790193	1.2204	0.873633	1.62803	1.05876	1.13913	1.20841	1.07545
NaN	NaN	NaN	NaN	NaN	1.07074	1.0736	1.1214	1.06759	1.13679	0.867354	1.10525	1.01487	0.98765	0.914738			NaN	NaN	NaN	NaN	NaN	1.05075	1.08449	0.740069	1.22717	0.895184	1.3843	0.973471	1.06024	1.25023	1.08478
NaN	NaN	NaN	NaN	NaN	1.05951	1.03771	1.14678	1.03746	1.16724	0.839831	1.08923	1.02623	0.94219	0.922923			NaN	NaN	NaN	NaN	NaN	1.00398	1.07038	0.780976	1.19584	0.878097	1.38259	0.963305	1.00573	1.17986	1.00708
NaN	NaN	NaN	NaN	NaN	1.1098	1.0543	1.13639	1.01002	1.16837	0.86567	1.08632	0.923149	0.907995	0.940655			NaN	NaN	NaN	NaN	NaN	1.13111	1.18004	0.82781	1.19245	0.883243	1.50081	0.962688	0.886813	1.1758	1.03427
0.990092	0.858281	NaN	NaN	NaN	1.08918	1.11946	1.11153	1.0107	1.19901	0.855257	1.02545	1.00451	0.918935	0.957897			0.984996	1.32178	NaN	NaN	NaN	1.0961	1.16123	0.857481	1.18146	0.869653	1.3733	0.910624	0.907967	1.166	0.995823
1.04339	0.809477	NaN	NaN	NaN	1.06687	1.09952	1.07681	0.986646	1.17407	0.842595	1.03931	1.12129	0.908514	0.947645			0.96643	1.25059	NaN	NaN	NaN	0.933458	1.10169	0.8347	1.19982	0.894019	1.40086	1.00161	1.057	1.11093	0.995823
1.00827	0.851659	NaN	NaN	NaN	1.09424	1.08184	1.06953	0.983014	1.1431	0.829226	1.08131	1.14418	0.928352	0.922908			0.934738	1.32569	NaN	NaN	NaN	1.02873	1.1072	0.84519	1.12219	0.890038	1.34361	1.01326	0.998112	1.16397	0.982629
1.01248	0.770698	NaN	NaN	NaN	1.07058	1.02078	1.05662	0.990302	1.15142	0.895174	1.0994	1.14913	0.945775	0.963056			0.945613	1.12354	NaN	NaN	NaN	0.945434	1.12635	0.84879	1.10863	0.92916	1.53494	1.07971	1.04157	1.16254	0.942248
1.06945	0.769367	1.00296	NaN	1.07295	1.0711	1.05898	1.0532	0.971914	1.1567	0.922331	1.05115	1.1115	0.913623	0.932283			1.07238	1.14911	0.858558	NaN	1.07617	0.918034	1.22076	0.85928	0.986698	0.884409	1.48668	1.0471	0.972576	1.07545	0.946112
1.01124	0.777675	0.961903	NaN	1.01194	1.12874	1.03827	1.02809	1.01552	1.16958	0.906225	1.03862	1.11498	0.931336	0.901776			1.02213	1.12354	0.848308	NaN	1.01821	1.00032	1.34763	0.872843	1.06515	0.876448	1.27365	1.05578	0.990968	1.14091	0.942248
1.0042	0.770012	0.896881	NaN	1.06468	1.12661	1.0435	1.05626	1.03481	1.14054	0.883209	1.03429	1.10193	0.939354	0.905239			1.02372	1.09014	0.85314	NaN	1.07936	0.986622	1.30221	0.879734	1.13096	0.872468	1.33675	1.11503	1.01421	1.1132	0.924955
0.950667	0.785518	0.912177	NaN	0.963465	1.13549	1.06328	1.01651	1.04543	1.17445	0.916081	1.01853	1.14349	0.929106	0.949166			1.01284	1.04648	0.879888	NaN	0.914764	1.01209	1.28339	0.887152	1.08607	0.932457	1.40672	1.08628	1.00869	1.11033	0.966137
0.943129	0.813393	0.884584	NaN	0.9618	1.12546	1.03144	1.04302	1.04233	1.13009	0.856013	0.967126	1.09315	0.93495	0.983851			1.02916	1.00869	0.919716	NaN	0.935586	1.01087	1.15928	0.887152	1.01464	0.943233	1.32605	0.98636	0.929792	1.21821	1.00459
0.925461	0.833971	0.888325	NaN	0.972187	1.12431	1.07869	0.995843	0.974128	1.15938	0.885467	1.00392	1.13984	0.9603	0.976324			1.07557	1.00755	0.890138	NaN	0.914764	1.03512	1.40246	0.899442	0.909073	0.894019	1.46911	1.05578	1.03146	1.10603	1.01641
0.908935	0.813538	0.936905	NaN	0.962607	1.14112	1.04824	0.973912	0.993525	1.16766	0.865484	1.01124	1.09609	0.951301	1.01209			1.09957	0.980016	0.933383	NaN	0.887571	1.06181	1.17064	0.91735	1.02539	0.906926	1.43256	1.08243	0.979246	1.07807	0.994457
0.87007	0.837149	0.928602	NaN	0.981991	1.0915	1.06373	0.935885	0.988529	1.19015	0.86404	0.99113	1.11262	0.922711	1.05045			1.09413	1.15741	0.888136	NaN	0.852026	0.914587	1.31746	0.929113	0.996286	0.894502	1.3416	1.09706	0.958762	1.04892	1.03564
0.88394	0.800714	0.933779	NaN	1.01684	1.06963	1.05598	0.935492	1.03751	1.14004	0.883554	0.921907	1.07007	0.960566	1.06407			1.07557	1.1346	0.903219	NaN	0.82126	0.884959	1.31827	0.943949	0.995464	0.913721	1.37673	0.993548	0.98639	1.01057	1.01971
0.947496	0.761775	0.922431	NaN	1.04256	1.09221	1.01924	0.93609	1.06634	1.16053	0.877981	0.995806	1.08199	0.992538	1.06118			1.01059	1.18022	0.944462	NaN	0.820327	0.944721	1.27674	0.976692	0.968345	0.895667	1.35846	1.1273	1.02021	0.996717	1.00242
1.11181	0.739842	0.958804	NaN	1.01702	1.10655	1.05288	0.957262	1.00224	1.1407	0.85365	1.01861	1.07663	0.979112	1.05668			0.979558	1.15073	0.964377	NaN	0.797913	1.06597	1.50077	0.946494	0.911641	0.940218	1.36017	1.02256	1.09615	0.971034	0.970567
1.098	0.750271	0.937393	NaN	1.04654	1.02456	1.02574	0.99721	1.02576	1.21699	0.824497	0.96911	1.03349	1.03664	1.01762			0.868167	1.25923	0.93963	NaN	0.942344	0.893784	1.31632	0.921695	0.951155	0.991764	1.29021	0.925001	1.05128	0.971629	0.978765
1.1311	0.721468	0.937709	NaN	1.00099	1.05515	0.970692	1.07361	0.989249	1.12899	0.815004	0.925823	1.07602	1.02993	0.999809			0.8691	1.34931	0.967207	NaN	0.923775	0.990782	1.1158	0.940876	0.897259	0.995745	1.30434	0.968388	1.18677	1.00365	0.977965
1.08645	0.712956	0.938522	NaN	0.95231	1.00507	0.980494	1.04347	0.982472	1.09159	0.847558	0.982028	1.0558	1.06627	1.02172			0.950118	1.22583	0.957543	NaN	0.960913	0.892566	1.23682	0.948294	0.931398	1.0138	1.3419	1.00248	1.10282	0.956932	1.09741
1.05014	0.709658	0.925363	NaN	0.924891	1.02106	1.00504	1.05795	1.00243	1.04412	0.853047	0.965892	1.05514	1.08608	0.999369			0.941768	1.15822	0.921131	NaN	0.936905	0.871258	1.12521	0.943949	0.924618	1.00254	1.43256	1.03719	1.07729	0.952033	1.08535
1.07212	0.763418	0.917394	NaN	0.937929	1.01897	1.01552	1.0362	1.05546	1.0232	0.838245	0.950648	1.08815	1.08186	0.969407			1.0151	1.41854	0.859973	NaN	1.02524	0.847514	1.14127	0.946494	1.01464	1.04098	1.43842	0.97496	1.06623	1.00508	1.02848
1.07907	0.722388	0.966611	NaN	0.901922	1.02814	1.08579	1.03965	1.08811	1.02004	0.814558	0.974994	1.08876	1.07108	0.988761			1.04388	1.29702	0.899802	NaN	1.09859	0.90261	1.15263	0.890224	1.00084	1.04661	1.45498	1.01326	1.04117	1.01057	0.970236
1.01147	0.719982	1.01043	NaN	0.891281	1.03182	1.09584	1.00782	1.05389	1.02263	0.801685	1.0049	1.0914	1.09318	1.03861			0.99653	1.41854	0.866807	NaN	0.99805	0.946949	1.02495	0.882807	0.981082	1.04777	1.51909	0.992315	0.990771	1.07604	1.01142
1.00792	0.71279	0.938982	NaN	0.887157	0.974704	1.05783	1.03885	1.02373	1.06435	0.781186	1.00553	1.10594	1.0718	1.0415			1.17449	1.50032	0.878472	NaN	0.943004	0.958212	1.12521	0.931658	1.02258	1.05224	1.44013	0.987232	0.998112	1.08094	1.06443
0.991013	0.737826	0.921512	NaN	0.954364	0.921999	1.0188	1.01324	1.02686	1.06854	0.810159	1.02495	1.10582	1.10471	1.01323			1.1489	1.4319	0.865392	NaN	1.15495	0.913873	1.05318	0.91555	0.923796	1.037	1.55836	1.04649	1.02203	1.0948	1.08638
0.986194	0.744489	0.973776	NaN	0.903071	0.955166	1.01887	0.990092	1.07973	1.03627	0.760728	0.969516	1.06546	1.03852	0.995067			1.19531	1.47475	0.885306	NaN	1.05601	0.949891	1.10559	0.922968	0.974302	1.03933	1.37259	0.985743	0.975813	1.03769	1.09025
1.01536	0.726065	0.969128	NaN	0.900064	0.92237	1.03052	0.980152	1.0582	1.05798	0.799102	0.985438	1.05932	1.04163	0.984152			1.20075	1.4205	0.928551	NaN	1.15495	1.04811	1.13771	0.938331	0.960502	1.07379	1.41671	1.0088	1.00411	0.967324	1.14189
1.03053	0.716349	0.929995	1.12365	0.891073	0.924679	1.03241	0.98696	1.06695	1.04413	0.804639	0.993905	1.07772	1.04605	1.04799			1.17515	1.28008	0.972626	0.923167	1.22154	1.11598	1.06762	0.971074	1.06069	0.993413	1.48254	0.990826	1.00411	0.924915	1.08615
1.02394	0.758963	0.991959	1.11843	0.922371	0.925305	1.02927	0.951305	1.01443	1.05134	0.809656	1.02717	1.04309	1.05306	1.02271			1.13258	1.34459	1.01446	0.943926	1.16583	1.14145	1.07703	0.914278	0.922392	0.984969	1.34604	1.07673	0.941318	0.881072	1.12597
1.01965	0.731148	0.959793	1.10957	0.9307	0.94629	1.03815	0.923582	1.15657	1.08826	0.801668	1.00166	1.04294	1.08195	1.02587			1.09479	1.29621	0.910052	0.923167	1.20071	1.13901	1.12911	0.940876	1.11682	0.986618	1.3209	1.06805	0.962947	0.882507	1.01778
1.00497	0.73925	1.08351	1.0873	0.907669	0.942059	1.00109	0.890305	1.07056	1.12285	0.814944	0.993219	1.07558	1.05353	1.0199			1.10951	1.28008	1.09411	0.913831	1.15655	1.08412	1.08173	0.911205	1.00985	1.03816	1.33675	1.07313	0.938081	0.872709	1.01118
1.02055	0.693225	1.02392	1.09402	0.895522	0.931668	0.977719	0.900518	1.06945	1.11832	0.838055	1.00251	1.1067	1.01974	1.03466			1.14956	1.30957	1.03095	0.932809	1.04222	1.05693	1.15733	0.91915	0.99406	1.0766	1.47325	1.1273	0.970287	0.891464	1.01118
1.01521	0.720515	1.01111	1.06253	0.948794	0.955663	0.976969	0.936993	1.07527	1.13523	0.776767	0.977443	1.1493	1.07425	1.01688			1.08167	1.30484	1.02812	0.922429	1.09474	1.07774	1.11856	0.893824	1.04118	1.07379	1.34503	1.20032	1.02412	0.857418	1.03507
0.984893	0.713071	0.96497	1.07636	0.914022	0.934425	0.930905	0.955114	1.04127	1.06686	0.858517	0.960246	1.10749	1.06263	0.988068			1.0452	1.26119	0.922304	0.90775	1.05535	1.02802	1.13462	0.851117	0.998272	0.96973	1.56049	1.24581	0.9337	0.879043	0.969436
1.05617	0.698031	0.980553	1.03072	0.924152	0.958616	0.989293	0.947943	1.05368	1.04528	0.80774	0.915154	1.08288	1.08426	1.02236			1.05063	1.21166	0.925721	0.870532	1.04222	0.99322	1.21606	0.867971	1.01382	1.00021	1.42813	1.23862	0.933029	0.919422	0.986728
1.01578	0.680388	1.00761	1.07247	0.866614	0.948182	0.955908	0.969563	1.09421	1.09115	0.812321	0.888371	1.05652	1.09068	1.06674			1.05766	1.19634	1.04604	0.87913	1.06623	0.955984	1.16983	0.877189	1.02142	1.01661	1.36987	1.20094	0.899205	0.991224	0.923823
1.05511	0.763897	1.06277	1.01868	0.90073	0.947257	0.962169	0.987934	1.12779	1.04206	0.864797	0.893603	1.08423	1.03273	1.11602			1.07782	1.29425	1.07278	0.893809	1.06238	0.998599	1.09195	0.91915	1.07672	1.02224	1.48153	1.26738	0.930266	0.96673	0.990027
0.971677	0.757484	1.02125	1.03651	0.891425	0.964838	0.995326	0.994842	1.14809	1.07026	0.844173	0.888667	1.09156	1.02032	1.12906			1.00197	1.26672	0.995957	0.943926	1.02684	0.946444	1.07038	0.851863	1.04737	1.02622	1.33575	1.14168	0.939699	1.00365	0.940315
0.992764	0.757473	1.0497	1.02514	0.872623	0.959942	1.03024	1.01236	1.16615	1.09281	0.850042	0.926841	1.07877	1.03983	1.10297			1.12264	1.26476	1.10778	0.950006	0.986513	0.905047	1.16398	0.857481	1.14417	1.04777	1.28092	1.21321	0.918545	0.973063	0.863982
0.908023	0.753159	1.12357	0.989969	0.850567	1.02084	1.04191	1.02247	1.07832	1.09998	0.859897	0.922558	1.13602	0.985795	1.12447			1.01894	1.21443	0.96838	0.92421	0.974043	0.948881	1.12991	0.851863	1.0282	0.999725	1.25851	1.16499	0.96638	0.973658	0.906296
0.92427	0.734025	1.11389	0.994244	0.954963	1.02615	1.08229	1.00918	1.076	1.05968	0.892625	0.936315	1.07767	0.946764	1.04227			0.992685	1.15464	0.885892	0.928509	1.05376	0.929297	1.25483	0.885879	1.09846	0.94653	1.30263	1.20032	1.00249	1.0371	0.887872
0.971193	0.71335	1.16086	1.05848	0.946946	1.05803	1.07764	0.979694	1.06496	1.18177	0.907576	0.912023	1.08326	0.945727	1.10326			1.09095	1.15937	0.991711	1.02193	1.03134	0.917529	1.14597	0.822937	1.12698	1.08923	1.36916	1.13028	1.00364	1.02873	0.938949
0.915943	0.750689	1.08336	1.01913	0.946931	1.03701	1.0533	0.943329	1.06161	1.15077	0.871962	0.932589	1.07407	0.940157	1.0386			0.977306	1.16213	0.81873	0.932809	1.02975	0.86903	1.04101	0.806829	1.13178	1.01283	1.26164	1.18148	0.945895	1.00854	0.883773
0.904631	0.762334	1.04196	0.978035	0.941539	1.05913	1.09249	0.949184	1.05696	1.1485	0.860821	0.960543	1.06267	0.92472	1.09253			0.950118	1.23251	0.759573	0.897371	0.988766	0.880798	1.17144	0.8419	1.15633	0.990116	1.23923	1.13958	0.907493	1.0077	0.901066
0.905257	0.760639	1.04298	0.974906	0.917619	1.01316	1.14591	0.930084	1.08788	1.11703	0.919095	0.922213	1.03099	0.924619	1.11673			0.970275	1.17273	0.754155	0.92421	0.940091	0.8879	1.15928	0.812228	1.11284	0.964584	1.36745	1.06446	0.887483	1.09539	0.981263
0.91181	0.788645	1.0683	0.964924	0.891772	0.9965	1.0722	0.975472	1.08661	1.11442	0.884464	0.891603	1.0068	0.893326	1.1266			0.933805	1.12516	0.903805	0.942145	0.943937	0.863651	1.08919	0.837027	1.19245	1.01661	1.26336	1.05219	0.895297	1.03482	0.981263
0.931148	0.806411	1.05472	0.937399	0.938452	0.983893	1.0842	0.956292	1.10494	1.05075	0.876259	0.919178	1.03022	0.954247	1.15747			1.00197	1.12907	0.945049	0.957867	0.94619	0.8742	1.18361	0.848045	1.16592	1.02244	1.36916	1.09259	0.958565	1.01117	1.01801
0.987459	0.858759	1.09893	0.924438	0.953009	0.986952	1.13528	1.00187	1.05838	1.04099	0.882959	0.930662	1.04472	0.980073	1.16164			1.06535	1.28676	0.846893	0.954305	1.00349	0.886682	1.16009	0.840627	1.25652	0.987784	1.27921	1.08751	1.01631	0.980586	0.999356
0.966315	0.837885	1.08227	0.940438	0.95089	1.03568	1.09466	0.966851	1.06474	0.956215	0.933365	0.953015	1.0649	0.964716	1.14206			0.98181	1.25255	0.809066	0.954305	0.954814	0.963591	1.16009	0.8419	1.17187	0.965267	1.37573	1.12433	1.00964	0.997311	0.982063
1.01177	0.824924	1.03507	0.908067	0.985901	0.995201	1.12841	1.0066	1.05587	1.00279	0.900656	0.968611	1.08195	0.999291	1.09488			1.0631	1.27259	0.776657	0.979364	0.916084	0.938837	1.0939	0.831409	1.17328	1.04331	1.2685	1.17788	0.99906	1.01404	0.980131
0.995905	0.836071	1.02026	0.913979	1.00811	1.01894	1.14928	1.07223	1.0119	0.956722	0.854202	0.92866	1.06522	0.998595	1.09448			1.04454	1.37131	0.710909	0.961123	0.91927	0.954765	1.08059	0.825791	1.15212	1.02457	1.20096	1.11057	0.984772	0.988108	0.958174
0.937384	0.756102	1.05765	0.879543	1.07355	1.02039	1.16146	1.09553	1.03405	1.01579	0.847954	0.940075	1.10095	0.95884	1.11011			0.96643	1.3599	0.851725	0.892028	1.04766	0.949386	1.08724	0.815301	1.22098	1.07379	1.23923	1.08094	1.00526	0.956932	0.980131
0.954092	0.784709	1.01226	0.911735	1.04746	1.02147	1.19674	1.10349	1.05271	0.979678	0.839457	0.937489	1.06774	0.983015	1.04876			1.01416	1.2954	0.78715	0.967204	1.01981	0.941779	1.12991	0.80661	1.33414	1.02059	1.24508	1.10759	0.946369	1.00018	0.963639
0.933818	0.807184	1.02755	0.942382	1.03125	1.04756	1.06918	1.0983	1.02527	0.982989	0.849501	0.977945	1.03522	1.007	0.981613			1.05514	1.22698	0.833812	0.939627	1.03612	0.951318	1.00224	0.800465	1.2156	1.0173	1.19096	1.10969	0.98639	0.954903	0.977399
0.946694	0.840531	1.04684	0.999732	1.04519	1.04033	1.14481	1.07811	1.00191	1.01507	0.865043	0.945031	1.0208	0.947859	0.987663			1.00581	1.27536	0.909466	0.88343	1.11649	0.904543	1.18199	0.78383	1.14476	1.03487	1.15926	1.09023	1.05976	0.961236	0.978765
0.990865	0.825865	1.04444	0.967754	0.945218	1.0501	1.12734	1.08502	1.05226	1.01592	0.888104	0.961659	0.999731	0.970228	0.982052			1.03817	1.11686	0.86339	0.878087	1.10721	0.931229	1.05707	0.809683	1.36431	1.06651	1.15613	1.09742	0.985916	0.984296	1.03917
1.02404	0.778679	1.0053	0.945333	0.980981	1.01934	1.12325	1.05881	1.07784	1.04005	0.921969	1.01157	0.979472	0.930967	0.991678			1.06151	1.14047	0.772068	0.958605	1.05469	0.920976	1.04296	0.835009	1.13996	1.06253	1.14613	1.24283	1.01631	1.00508	1.02984
1.01013	0.777606	0.945751	0.959412	1.00908	1.03845	1.09183	1.05536	1.06543	0.996518	0.948066	1.01816	0.946674	0.944647	1.02627			1.08233	1.17273	0.717743	0.927466	0.998984	0.932953	1.02495	0.849317	1.14534	1.06088	1.18854	1.2111	0.960854	0.992659	1.01118
0.977301	0.809386	0.966929	0.976748	1.05076	1.05619	1.12906	1.02231	1.03673	1.02841	0.972624	1.05896	0.953581	0.925707	1.00692			1.00966	1.32488	0.696413	0.912787	1.03837	0.930516	1.03631	0.843699	1.06011	1.06534	1.13442	1.26168	0.97372	0.973063	0.934284
0.987264	0.812777	0.982475	1.01198	1.03243	1.03476	1.11505	0.983938	1.00689	1.02416	1.0051	1.03317	0.915088	0.963594	1.00298			1.03525	1.33905	0.900388	0.975065	0.909325	0.941779	1.02966	0.888206	1.05275	1.15601	1.29021	1.14738	1.01698	1.09707	0.966137
1.03793	0.775828	0.971602	1.00132	0.973442	1.02007	1.13116	0.970435	1.01275	1.00611	1.06627	1.04267	0.929493	0.991175	1.01647			1.17131	1.35714	0.797986	0.937108	0.928554	0.954765	1.03436	0.907387	1.03357	1.03467	1.21681	1.11627	1.02412	1.05239	1.00595
0.974936	0.782938	0.931049	1.02859	0.972101	0.985892	1.10094	1.06239	0.991794	1.03682	1.00707	1.0129	0.94995	0.96191	0.970716			1.09996	1.26787	0.867393	0.908488	0.954814	0.920471	1.04296	0.90866	1.03779	1.0138	1.07031	1.1061	1.02365	1.05872	0.98343
1.04483	0.78017	0.935034	1.08124	1.01183	1.05903	1.08907	1.04051	1.0005	1.05133	1.05883	1.01005	1.00057	0.969274	0.974928			1.24463	1.24978	0.863976	0.893809	1.0787	1.0547	0.960713	0.872843	1.06573	0.990116	1.19439	1.11329	1.01078	1.04689	1.00459
1.07635	0.790206	0.913361	1.01473	1.01607	1.00224	1.12663	1.06243	1.01627	1.08818	1.04796	1.0176	1.03217	0.965093	0.940481			1.24941	1.22698	0.769823	0.951787	1.09023	0.910931	1.04021	0.937585	1.04796	1.02972	1.16855	1.04685	0.974194	1.03363	0.980131
1.06509	0.808121	0.929819	1.00393	0.969878	1.01753	1.10744	1.01773	1.02159	1.07808	1.02152	0.988662	1.04089	0.987656	0.996915			1.24623	1.23561	0.859144	1.0148	1.10496	0.920976	1.00419	0.856735	1.06655	0.985169	1.12514	0.980405	0.946369	0.993253	1.0444
0.940086	0.834997	0.923197	1.01211	0.978766	0.982398	1.10739	1.02927	0.966822	1.11873	0.994387	0.974574	1.01546	0.993025	0.960953			0.975053	1.32293	0.795156	1.05632	1.03228	0.890338	1.10639	0.857262	1.01125	0.983803	1.0269	1.01809	0.949132	1.01404	1.00732
0.991367	0.834264	0.92845	0.983969	0.975306	0.969521	1.11077	1.01513	0.923982	1.16816	0.985064	0.98553	0.998831	0.986946	0.99886			1.04613	1.39297	0.744491	1.17479	1.01755	0.864365	1.11775	0.893824	0.950333	1.00652	1.02205	1.0202	0.932359	0.975687	1.04577
0.992878	0.850667	0.969233	0.932207	0.987852	1.01465	1.06106	1.04086	0.935813	1.20778	1.0793	0.960376	0.992474	0.997838	1.02192			1.02119	1.19553	0.811067	1.10644	0.998984	0.845999	1.04961	0.882061	1.07449	0.998076	1.13371	0.935528	0.913019	0.979151	1.0559
1.01271	0.877298	0.970736	0.9279	1.01025	0.992674	1.05603	0.981744	0.941143	1.20212	1.05458	1.04178	1.05182	1.01522	1.03455			1.07848	1.20889	0.779487	1.032	1.00602	0.869535	1.06567	0.886406	1.09682	0.962935	1.15613	1.01809	0.895771	1.00424	1.01995
0.998734	0.902137	0.967178	0.914961	1.04385	1.0291	1.0491	0.996522	0.875982	1.24187	1.03479	1.09284	1.05586	1.01038	0.978795			1.06854	1.31706	0.885306	1.02088	1.0771	0.975568	1.26619	0.890751	1.03275	0.928477	1.1527	0.960944	0.933503	0.953468	0.922457
0.974456	0.894411	0.910446	0.951883	1.04293	0.991092	1.08736	1.00626	0.920714	1.19092	1.02412	1.06406	1.04021	0.99592	1.02454			1.05832	1.1869	0.749909	1.02948	1.13413	0.944216	1.16398	0.892024	1.06912	0.869653	1.21024	0.848137	0.921978	0.958367	0.980932
0.960065	0.886534	0.910767	1.03324	1.06344	0.996536	1.08716	1.05521	0.981478	1.21221	0.96878	1.10876	1.02902	1.00269	1.07402			1.09545	1.21834	0.822733	0.946444	0.973383	1.00377	1.06567	0.916605	1.14393	0.89615	1.08859	0.954372	0.870709	1.03566	1.05123
0.9609	0.85664	0.907252	1.11061	1.09673	0.979335	1.05734	1.02518	1.00293	1.18792	1.00512	1.11231	1.07646	0.959704	1.05097			0.998123	1.21834	0.850896	0.921386	0.98426	0.992506	0.988129	0.880788	1.17807	0.920033	1.19025	0.96305	0.991916	1.00854	0.974901
0.965653	0.863674	0.92	1.11519	1.12778	0.989896	1.08815	1.00504	1.00943	1.11102	1.02386	1.10616	1.03522	0.983777	1.06591			1.08007	1.15464	0.893555	0.862671	1.07233	0.989773	1.01084	0.897424	1.19982	0.933623	1.25608	1.02739	0.937411	1.02586	0.965005
0.936111	0.885253	0.877195	1.14532	1.11812	1.02082	1.04156	1.06551	0.992014	1.17119	1.05797	1.09865	1.10596	1.02676	1.09189			1.09029	1.17468	0.817071	0.831532	0.966351	1.04933	1.10055	0.98951	1.16708	0.970413	1.26022	1.04834	0.9174	1.08035	0.96034
0.937802	0.886832	0.87898	1.11919	1.10827	0.989287	0.972612	1.04269	0.940829	1.17707	1.01975	1.12673	1.18243	1.0194	1.09616			1.11177	1.16996	0.982047	0.841912	0.991952	1.02041	1.25094	0.968529	1.03498	0.925662	1.14785	0.994165	0.920833	1.10949	0.94578
0.947698	0.891529	0.884719	1.08979	1.0709	0.984052	0.944189	1.06416	0.989225	1.23568	1.01368	1.12421	1.21553	1.01144	1.18488			1.10792	1.07597	0.79457	0.910269	0.991952	1.04344	1.17258	1.03709	1.08209	0.931974	1.16541	0.877147	0.929122	1.08381	0.93122
0.960829	0.910301	0.952125	1.10705	1.0797	0.962017	0.941389	1.00409	1.02476	1.18062	1.00432	1.08373	1.23683	0.996174	1.18188			1.09864	1.19472	0.952711	0.834356	0.940091	1.03096	1.10915	0.973401	1.06573	0.891687	1.13957	0.947183	0.922452	1.10459	0.953744
0.97364	0.917724	0.936521	0.978047	1.10667	0.988198	0.875675	1.03844	1.04546	1.16744	1.0004	1.0703	1.20094	0.945285	1.16237			1.08007	1.19277	0.899802	0.760656	0.956407	1.02335	1.08173	1.0266	1.08127	0.906443	1.03376	0.910368	0.862421	0.990383	0.978199
0.97673	0.910176	0.926389	0.979374	1.10865	0.940098	0.976405	0.973492	0.946311	1.19925	0.999749	1.06088	1.1812	0.989825	1.11072			1.02756	1.21834	0.895556	0.676882	0.952562	0.992001	1.3645	0.987491	0.931398	0.884409	1.09959	0.849009	0.80306	1.00018	0.899934
0.958338	0.900694	0.939932	1.07497	1.11452	0.944743	0.94651	0.988068	1.029	1.26024	0.96134	1.12062	1.15431	1.05187	1.07639			1.10182	1.2431	0.713497	0.912787	0.876033	0.964096	1.13153	1.00689	1.01943	0.90994	1.02962	0.83376	0.79572	1.04259	0.87138
0.909841	0.878246	1.0039	1.18072	1.13799	0.939522	0.940663	0.969588	1.00885	1.26275	1.00422	1.14827	1.16796	1.06757	1.12317			1.15752	1.18804	0.709494	0.758875	0.972723	1.05643	1.11937	1.01049	0.959921	0.903145	1.25265	0.812194	0.804205	1.04749	0.918593
0.87357	0.89226	1.01087	1.15378	1.14726	0.920836	1.02702	0.94239	1.02471	1.28579	0.960145	1.14259	1.16391	1.08165	1.10147			1.14664	1.18804	0.604505	0.772817	0.97113	1.04811	1.20827	1.00487	1.02936	0.811995	1.14199	0.786778	0.860328	1.03279	0.882075
0.892858	0.89506	1.01428	1.13868	1.13783	0.924468	1.03954	0.977705	1.02885	1.24776	0.951901	1.1865	1.1564	1.10694	1.13412			1.18377	1.07597	0.608508	0.807211	0.991952	1.09144	1.13381	0.942458	1.0511	0.790444	1.12614	0.798433	0.875287	1.06362	0.906531
0.917528	0.90334	0.972852	1.21942	1.12598	0.939649	1.01365	0.921523	0.996397	1.29822	0.952043	1.16256	1.1491	1.10541	1.09404			1.18443	1.13575	0.570094	0.623941	1.01211	0.979519	1.18475	0.953693	0.975465	0.829565	1.05133	0.770912	0.78305	1.04056	0.77992
0.920564	0.920988	0.987977	1.28734	1.09791	0.930076	0.984767	0.909865	0.963773	1.19374	0.972359	1.23383	1.07344	1.10195	1.16217			1.17515	1.18609	0.655999	0.7184	0.967285	0.956488	1.18864	0.985164	0.975706	0.797239	1.15441	0.871447	0.718164	1.06995	0.837595
0.937162	0.898246	0.903024	1.11406	1.11543	0.940437	0.978501	0.918262	1.03983	1.30592	0.925942	1.19204	1.13103	1.11575	1.14584			1.16202	1.16051	0.561259	0.579167	0.967285	1.06647	1.23293	0.946803	1.00844	0.810829	1.03447	0.794839	0.717019	0.966135	0.824967
0.937208	0.886345	0.906403	1.26921	1.11893	0.942801	0.926532	0.914199	1.0402	1.26518	0.938386	1.19513	1.12984	1.12543	1.12631			1.10474	1.04095	0.594841	0.669021	0.876033	0.991287	1.19335	1.10056	1.02001	0.796756	1.06617	0.780461	0.724164	1.07342	0.801077
0.924658	0.879533	0.965036	1.19427	1.12928	0.982424	0.932457	0.920096	1.0084	1.27564	0.927021	1.21539	1.04665	1.09847	1.10931			1.03366	1.0846	0.680745	0.71232	0.924708	1.0273	1.39467	1.10618	0.94578	0.819956	1.01377	0.791244	0.766473	1.0414	0.773889
0.982817	0.840036	0.946022	1.24917	1.15135	0.924482	0.940883	0.883977	1.01541	1.32307	0.950646	1.17039	0.976756	1.11098	1.15328			1.05063	1.05431	0.708322	0.70624	0.965692	1.0334	1.39386	0.963438	1.00704	0.854414	1.04961	0.842437	0.752462	1.06995	0.804376
0.993685	0.897217	0.929303	1.12334	1.12292	0.933273	0.92196	0.903603	1.04641	1.27459	0.982085	1.18408	1.12425	1.12385	1.10386			1.00104	0.953632	0.685577	0.766736	0.94487	0.977587	1.29912	1.11667	0.978515	0.808014	1.06203	0.824465	0.790391	1.05813	0.746702
1.0207	0.864941	0.889181	1.05051	1.10804	0.918575	0.936674	0.848318	1.06389	1.19566	0.980323	1.22947	1.04911	1.08347	1.17544			1.02438	0.943039	0.621588	0.806474	0.84752	0.886473	1.16674	1.03094	0.966119	0.785497	0.999636	0.864259	0.742081	1.01201	0.737372
0.9972	0.877167	0.950265	1.04992	1.09952	0.939048	0.964944	0.855455	1.06269	1.24609	1.05852	1.20856	1.0749	1.1484	1.14617			0.950777	1.03899	0.598257	0.764955	0.883065	0.888405	1.1953	1.00435	1.022	0.831697	1.15027	0.829549	0.759803	1.05466	0.741471
0.997516	0.906631	0.960684	1.02195	1.05015	0.952943	0.963806	0.848361	1.08181	1.29174	1.0463	1.24897	1.11392	1.13991	1.1181			0.927048	1.03231	0.563261	0.748496	0.858398	0.958717	1.20195	1.00922	1.12616	0.84199	1.12372	0.805622	0.721401	1.0463	0.872746
0.990119	0.830739	0.889569	1.06713	1.12163	0.932526	0.94885	0.849763	1.03987	1.29878	0.986569	1.23152	1.14015	1.17353	1.11608			0.903978	0.894659	0.61617	0.821152	0.776431	0.890129	1.05512	0.995128	1.03159	0.823253	1.05547	0.843926	0.751514	0.960642	0.795046
0.990454	0.85479	0.892938	1.05091	1.08128	0.955484	0.989107	0.88046	1.04904	1.32274	0.99438	1.21974	1.12103	1.17689	1.16475			0.93699	0.873809	0.642332	0.796094	0.767807	0.810991	1.1197	0.977219	1.02399	0.843638	1.0589	0.812194	0.768288	0.975933	0.827699
0.999679	0.847142	0.888868	1.05975	1.09656	0.961185	1.03899	0.861951	1.10201	1.34419	1.02649	1.1752	1.16144	1.19688	1.14376			0.941768	0.901339	0.614169	0.843692	0.845927	0.812715	1.07508	0.901242	1.00621	0.83238	1.1113	0.802027	0.880813	0.945946	0.805176
1.03552	0.897052	0.901749	1.09405	1.1334	0.990225	1.05839	0.851414	1.0772	1.35971	0.999011	1.17911	1.1085	1.20022	1.10541			0.937923	0.895469	0.611338	0.768517	0.840489	0.789684	1.03826	0.971602	0.885686	0.790444	1.02477	0.863386	0.773617	0.955743	0.806542
1.012	0.867627	0.859182	1.16221	1.03852	0.964397	1.04315	0.87371	1.04324	1.37405	0.992749	1.15382	1.07703	1.25328	1.05002			0.927048	0.894659	0.646335	0.908488	0.728416	0.809773	1.02025	0.948821	0.811451	0.747542	1.0272	0.86847	0.759132	0.892304	0.797213
0.963526	0.827566	0.889356	1.13536	1.06859	0.99194	1.07276	0.906761	1.07059	1.34096	0.9976	1.15687	1.12131	1.26858	1.05046			0.958741	0.943039	0.714912	0.835094	0.71144	0.88374	1.05042	0.926568	0.982486	0.824419	1.02063	0.817894	0.812019	0.899232	0.789816
0.984026	0.87407	0.938088	1.1128	1.05903	0.936242	1.04622	0.923737	1.10715	1.28469	0.987112	1.16303	1.11867	1.27229	1.06692			0.938583	1.07597	0.658	0.88951	0.733855	0.848227	1.07313	0.916077	0.819634	0.791609	0.950665	0.767318	0.800772	0.934713	0.748068
0.971212	0.8669	0.953216	1.14612	1.12142	0.932626	1.06119	0.917426	1.12824	1.27837	0.968361	1.27165	1.10816	1.30325	1.07541			0.916173	0.972526	0.723161	0.941102	0.729076	0.788465	1.09114	0.873371	0.869318	0.813643	0.94824	0.940867	0.805823	0.85049	0.745335
0.940269	0.933366	0.893027	1.04439	1.08464	0.891624	1.02399	0.947374	1.14856	1.30278	1.02827	1.19697	1.10001	1.30986	1.02929			0.925455	1.09486	0.717743	0.944664	0.728416	0.830576	1.0269	0.886933	0.909655	0.770741	1.02749	0.855581	0.819637	0.833764	0.717581
0.905765	0.850228	0.899837	1.03994	1.03456	0.890093	1.06722	0.929591	1.17225	1.35119	1.00336	1.25115	1.12937	1.31323	1.09632			0.895355	1.00755	0.907464	0.973284	0.767807	0.772537	0.92194	0.892551	0.890479	0.820439	1.02578	0.841204	0.835266	0.772355	0.740905
0.911396	0.921012	0.864929	1.00608	1.09269	0.915268	1.07331	0.956355	1.15474	1.40044	1.07276	1.23247	1.18875	1.36491	1.05065			0.90689	0.963889	0.601674	0.942883	0.876033	0.805612	0.923888	0.897424	0.91842	0.802385	1.10645	0.798433	0.843081	0.778688	0.723612
0.930814	0.903937	0.931481	1.01009	1.08373	0.890892	1.06022	0.949651	1.13404	1.34372	1.00215	1.20503	1.20848	1.36316	1.06466			0.881295	0.952486	0.614755	0.821152	0.791814	0.86487	0.899228	0.86108	0.903457	0.809663	1.08474	0.778973	0.773143	0.738309	0.797213
0.981203	0.874507	0.925485	0.893148	1.16682	0.940589	1.1085	0.941777	1.13998	1.29466	0.973187	1.19895	1.24031	1.36714	1.05837			0.871353	0.99142	0.630666	0.658642	0.891416	0.949386	0.90588	0.859062	0.801281	0.775688	1.02578	0.795711	0.734937	0.775819	0.754099
1.04087	0.831618	0.912409	0.990765	1.06289	0.874359	1.07638	0.948449	1.05169	1.3478	0.91932	1.29635	1.30232	1.24396	1.07096			0.985655	1.01814	0.822733	0.802174	0.820327	0.860709	0.938	0.860335	0.739201	0.849951	1.06475	0.913346	0.753133	0.745237	0.749434
1.04214	0.879927	0.897885	1.0277	1.15138	0.886632	1.07372	0.951892	1.21923	1.35156	0.951936	1.30588	1.31614	1.30585	1.11144			0.994938	0.965846	0.666249	0.821152	0.784782	0.852388	0.896472	0.818901	0.903457	0.73162	1.03406	0.820254	0.78972	0.71322	0.770025
1.02248	0.874826	0.982842	1.04182	1.13003	0.968703	1.02527	0.969252	1.21198	1.33166	0.967629	1.27464	1.21058	1.31895	1.18898			0.976373	1.10545	0.546763	0.772817	0.775498	0.848227	0.988936	0.821446	0.81823	0.752005	0.996501	0.768806	0.717019	0.785616	0.850223
1.00779	0.98223	0.974577	1.0053	1.09324	0.979676	1.01376	0.98139	1.20484	1.38663	1.03533	1.30901	1.24853	1.31171	1.20271			1.009	1.06261	0.646335	0.75132	0.807197	0.837678	0.972069	0.832464	0.825251	0.676776	0.96409	0.761618	0.693102	0.772355	0.816438
1.00368	0.984498	0.945159	1.03654	1.03962	1.01666	1.01931	1.01651	1.28699	1.38459	1.10342	1.3041	1.30243	1.33625	1.17307			1.00422	0.952486	0.632668	0.720181	0.828952	0.820531	0.992026	0.804065	0.789708	0.676293	0.95995	0.690092	0.673091	0.738903	0.691194
0.999668	1.03327	0.924831	1.11246	1.10001	1.01716	0.99845	0.978197	1.25688	1.38552	1.11722	1.28843	1.25581	1.29205	1.2409			1.00581	0.895469	0.677914	0.762437	0.786375	0.763711	1.04021	0.759031	0.865347	0.683571	0.881704	0.62935	0.654226	0.790515	0.882075
0.993746	1.01133	0.868034	1.12319	1.09364	1.03053	0.982238	0.936064	1.20071	1.3139	1.13546	1.30863	1.23325	1.26346	1.23964			0.976373	0.803432	0.69241	0.685481	0.900041	0.765434	1.11029	0.755432	0.740605	0.67163	0.898264	0.611995	0.612112	0.754194	0.817004
1.00659	1.10479	0.848013	1.11291	1.2279	1.05477	0.995556	0.978958	1.20878	1.23823	1.14602	1.30217	1.20382	1.27295	1.19798			1.02822	0.780626	0.716328	0.886991	0.865156	0.697351	1.18004	0.791775	0.765156	0.68522	0.884129	0.632944	0.634215	0.73341	0.771957
1.00793	1.06391	0.893231	1.10018	1.23074	1.13433	0.996555	1.00728	1.25815	1.29647	1.17632	1.27273	1.20559	1.33636	1.2763			1.08936	0.908829	0.765234	0.923167	0.775498	0.680204	1.18118	0.754159	0.742591	0.715215	0.859999	0.625139	0.599917	0.759093	0.69699
0.971037	1.09412	0.844456	1.1687	1.29171	1.11599	1.05333	0.980431	1.30166	1.28455	1.15293	1.26472	1.25599	1.2939	1.32232			1.05514	0.974482	0.701245	0.764218	0.729076	0.664781	1.05902	0.651583	0.709856	0.686386	0.800028	0.597618	0.631452	0.718119	0.778554
0.986654	1.10819	0.864578	1.12963	1.26428	1.16751	1.03515	0.955453	1.32917	1.29783	1.20398	1.2871	1.29833	1.32677	1.30792			1.10248	0.91632	0.795985	0.734122	0.654141	0.638808	1.08644	0.645438	0.650584	0.6892	0.792458	0.616462	0.633741	0.718119	0.762628
1.03299	1.17857	0.872389	1.09134	1.38112	1.20884	1.00825	0.981231	1.35378	1.32573	1.22305	1.33448	1.30825	1.3689	1.35508			0.957808	0.637105	0.82156	0.88951	0.635572	0.637589	1.15652	0.639292	0.663562	0.708903	0.852429	0.585346	0.550463	0.727076	0.737372
1.02972	1.13299	0.888636	1.10737	1.33001	1.21043	1.0249	1.04351	1.30357	1.35638	1.22654	1.34521	1.28573	1.39587	1.39619			0.992685	0.779479	0.738486	0.829014	0.739953	0.592032	1.16009	0.620112	0.575768	0.648913	0.828298	0.543448	0.537123	0.67774	0.639316
1.05037	1.04963	0.911506	1.19347	1.36778	1.25169	1.02312	1.0746	1.38857	1.37205	1.21448	1.32044	1.31725	1.48143	1.40835			0.92227	0.733056	0.6375	0.862671	0.793407	0.654231	1.30772	0.647237	0.63165	0.697644	0.792458	0.573074	0.599917	0.637955	0.633285
1.06026	1.08081	0.90666	1.1884	1.38537	1.2588	0.994263	1.07463	1.39669	1.42404	1.18271	1.30808	1.34095	1.51801	1.34957			0.901453	0.685486	0.642332	0.870532	0.746052	0.614558	1.13462	0.59044	0.616686	0.688035	0.820018	0.53477	0.539412	0.634491	0.664337
1.05232	1.0033	0.898787	1.23585	1.47335	1.28007	1.04168	1.0828	1.34833	1.50159	1.19584	1.31497	1.37925	1.49867	1.39308			0.828785	0.749182	0.70349	0.747758	0.51872	0.537649	1.21021	0.573805	0.560805	0.679591	0.886554	0.523987	0.653752	0.639389	0.630787
1.12841	0.987992	0.894774	1.22881	1.41637	1.24599	1.05296	1.14282	1.38158	1.55876	1.18994	1.42248	1.41933	1.51601	1.43849			0.81022	0.696079	0.638915	0.814335	0.634639	0.567783	1.13657	0.542861	0.611893	0.609991	0.852429	0.518904	0.539412	0.632461	0.62862
1.15289	0.956035	0.896252	1.22674	1.31216	1.28646	1.04231	1.17833	1.35181	1.59545	1.14382	1.53319	1.30864	1.54922	1.45943			0.77243	0.698846	0.696413	0.810035	0.596841	0.544752	1.04182	0.528026	0.532282	0.562426	0.838293	0.475517	0.573907	0.607373	0.617359
1.12612	0.947653	0.995569	1.17795	1.35115	1.27536	1.10651	1.23999	1.3822	1.59679	1.21942	1.54292	1.32735	1.49627	1.45683			0.782372	0.705526	0.567507	0.772079	0.558111	0.538868	1.06258	0.534171	0.524098	0.554465	0.760757	0.4806	0.569803	0.605938	0.609396
1.09612	0.959337	0.937641	1.08415	1.25425	1.32404	1.12636	1.26168	1.45434	1.69418	1.29222	1.56857	1.38977	1.54646	1.44106			0.782372	0.710249	0.557843	0.693342	0.609972	0.514618	0.98618	0.512663	0.541047	0.604362	0.655956	0.485683	0.559422	0.603909	0.612128
1.10971	0.95352	0.907686	1.1571	1.23511	1.30207	1.15535	1.20299	1.5279	1.70168	1.41714	1.47431	1.38348	1.65504	1.38838			0.722832	0.708292	0.541931	0.847992	0.566735	0.529328	0.945459	0.553352	0.445069	0.552816	0.63425	0.562908	0.619257	0.587183	0.561051
1.03222	0.990844	0.907132	1.08631	1.19516	1.30914	1.16979	1.16639	1.61848	1.77667	1.34866	1.71188	1.44164	1.59542	1.383			0.77309	0.659912	0.559258	0.837612	0.568988	0.497471	0.869863	0.621384	0.436886	0.492826	0.635965	0.458162	0.56704	0.566993	0.624756
1.08985	1.04688	0.838655	1.12319	1.18468	1.37511	1.13691	1.21044	1.58399	1.78221	1.35849	2.06427	1.4811	1.58005	1.4104			0.740737	0.641829	0.481602	0.7227	0.574427	0.487427	0.982284	0.532371	0.451267	0.475255	0.62254	0.346843	0.543123	0.573921	0.553088
1.09418	1.04064	0.794195	1.1206	1.19929	1.58922	1.15659	1.11966	1.62807	1.93964	1.33537	1.92161	1.50587	1.59268	1.4443			0.736893	0.639062	0.537928	0.693342	0.578273	0.440147	0.976773	0.555897	0.436886	0.461182	0.655956	0.432129	0.491577	0.562095	0.644547
1.14606	1.14596	0.857228	1.24425	1.19201	1.76418	1.24059	1.19572	1.65507	1.93545	1.38718	1.90286	1.57656	1.63459	1.44313			0.685042	0.517538	0.539344	0.68978	0.57668	0.461454	0.942704	0.478647	0.451267	0.456036	0.640105	0.450973	0.509298	0.534136	0.610196
1.14886	1.30604	0.909923	1.35373	1.23867	1.66696	1.26586	1.23844	1.57239	2.02506	1.38517	2.02174	1.72119	1.71106	1.56146			0.66038	0.526175	0.548178	0.672583	0.537289	0.414679	0.836936	0.477374	0.417128	0.440314	0.563574	0.400397	0.471566	0.514787	0.578343
1.18782	1.28064	0.899532	1.35121	1.30873	1.80359	1.37655	1.30011	1.47471	2.04785	1.37442	2.13623	1.82188	1.83659	1.60783			0.606937	0.490008	0.579758	0.708021	0.522566	0.414679	0.641124	0.43234	0.446473	0.421578	0.64182	0.396803	0.443267	0.521715	0.562417
1.21867	1.32302	0.956964	1.3313	1.30092	1.78867	1.35403	1.28787	1.42442	2.26654	1.26942	2.50983	1.82078	2.07833	1.64776			0.63094	0.512815	0.58459	0.618167	0.520313	0.423	0.691253	0.417504	0.43829	0.415949	0.595985	0.35701	0.442123	0.470103	0.559119
1.28915	1.39564	0.987909	1.28762	1.43259	1.80441	1.35689	1.3748	1.59373	2.24387	1.29107	2.65047	1.6959	2.24181	1.67167			0.612375	0.471925	0.541345	0.612087	0.421371	0.403415	0.64388	0.426195	0.435482	0.40469	0.57842	0.339655	0.416113	0.454812	0.668436
1.19996	1.29256	0.959359	1.28228	1.63271	2.1295	1.3645	1.43304	1.67684	2.30636	1.42424	2.82255	1.72092	2.41767	1.71742			0.617812	0.473881	0.500101	0.622466	0.428402	0.360296	0.65994	0.43234	0.421922	0.385954	0.514309	0.323789	0.421639	0.414433	0.497346
1.1155	0	0.988513	1.2385	1.60096	2.18969	1.49973	1.60938	1.72052	2.36739	1.46276	2.34478	1.74134	2.46724	1.95071			0.71355	0	0.470523	0.554109	0.398956	0.34193	0.650532	0.377343	0.41771	0.364403	0.532584	0.33606	0.378381	0.394243	0.450933
1.16382	0	1.02527	1.31073	1.65394	2.46455	1.52717	1.57442	1.79633	2.24995	1.52409	2.35198	2.05306	2.41239	2.29039			0.702015	0	0.465105	0.566269	0.417525	0.290489	0.552223	0.357635	0.386379	0.351978	0.521879	0.315111	0.29167	0.400577	0.393259
1.21568	0	0.963596	1.31796	1.74471	2.7472	1.51009	1.61693	1.83089	2.08749	1.55512	2.59442	1.9878	2.577	2.20058			0.526579	0	0.460273	0.566269	0.384233	0.279226	0.563579	0.350217	0.328512	0.365568	0.489468	0.304945	0.270515	0.374053	0.388594
1.2547	0	0.972193	1.28097	1.61586	3.19949	1.54512	1.51266	1.98836	2.35296	1.6111	2.88353	2.21009	2.93815	2.40282			0.543552	0	0.497271	0.568788	0.385826	0.233669	0.695957	0.366853	0.297181	0.329944	0.524304	0.273213	0.215536	0.321847	0.359474

## Sheet: F1H
total actin																																						perim
0.995213	NaN	NaN	NaN	NaN	NaN	NaN	NaN	NaN	NaN	NaN	NaN	NaN	NaN	NaN	NaN	NaN	NaN	NaN	NaN	NaN	NaN	NaN	NaN	NaN	NaN	NaN	NaN	NaN	NaN	NaN	NaN	NaN	NaN	NaN	NaN			1.12095	NaN	NaN	NaN	NaN	NaN	NaN	NaN	NaN	NaN	NaN	NaN
1.05835	NaN	NaN	NaN	NaN	NaN	NaN	NaN	NaN	NaN	NaN	NaN	NaN	NaN	NaN	NaN	NaN	NaN	NaN	NaN	NaN	NaN	NaN	NaN	NaN	NaN	NaN	NaN	NaN	NaN	NaN	NaN	NaN	NaN	NaN	NaN			1.17486	NaN	NaN	NaN	NaN	NaN	NaN	NaN	NaN	NaN	NaN	NaN
1.09428	NaN	NaN	NaN	NaN	NaN	NaN	NaN	NaN	NaN	NaN	NaN	NaN	NaN	NaN	NaN	NaN	NaN	NaN	NaN	NaN	NaN	NaN	NaN	NaN	NaN	NaN	NaN	NaN	NaN	NaN	NaN	NaN	NaN	NaN	NaN			1.16788	NaN	NaN	NaN	NaN	NaN	NaN	NaN	NaN	NaN	NaN	NaN
1.11031	NaN	NaN	NaN	NaN	NaN	NaN	NaN	NaN	NaN	NaN	NaN	NaN	NaN	NaN	NaN	NaN	NaN	NaN	NaN	NaN	NaN	NaN	NaN	NaN	NaN	NaN	NaN	NaN	NaN	NaN	NaN	NaN	NaN	NaN	NaN			1.22498	NaN	NaN	NaN	NaN	NaN	NaN	NaN	NaN	NaN	NaN	NaN
1.07563	NaN	NaN	NaN	NaN	NaN	NaN	NaN	NaN	NaN	NaN	NaN	NaN	NaN	NaN	NaN	NaN	NaN	NaN	NaN	NaN	NaN	NaN	NaN	NaN	NaN	NaN	NaN	NaN	NaN	NaN	NaN	NaN	NaN	NaN	NaN			1.16626	NaN	NaN	NaN	NaN	NaN	NaN	NaN	NaN	NaN	NaN	NaN
1.08451	NaN	NaN	NaN	NaN	NaN	NaN	NaN	NaN	NaN	NaN	NaN	NaN	NaN	NaN	NaN	NaN	NaN	NaN	NaN	NaN	NaN	NaN	NaN	NaN	NaN	NaN	NaN	NaN	NaN	NaN	NaN	NaN	NaN	NaN	NaN			1.14292	NaN	NaN	NaN	NaN	NaN	NaN	NaN	NaN	NaN	NaN	NaN
1.06685	NaN	NaN	NaN	NaN	NaN	NaN	NaN	NaN	NaN	NaN	NaN	NaN	NaN	NaN	NaN	NaN	NaN	NaN	NaN	NaN	NaN	NaN	NaN	NaN	NaN	NaN	NaN	NaN	NaN	NaN	NaN	NaN	NaN	NaN	NaN			1.16712	NaN	NaN	NaN	NaN	NaN	NaN	NaN	NaN	NaN	NaN	NaN
1.08123	NaN	NaN	NaN	NaN	NaN	NaN	NaN	NaN	NaN	NaN	NaN	NaN	NaN	NaN	NaN	NaN	NaN	NaN	NaN	NaN	NaN	NaN	NaN	NaN	NaN	NaN	NaN	NaN	NaN	NaN	NaN	NaN	NaN	NaN	NaN			1.12289	NaN	NaN	NaN	NaN	NaN	NaN	NaN	NaN	NaN	NaN	NaN
1.08734	NaN	NaN	NaN	NaN	NaN	NaN	NaN	NaN	NaN	NaN	NaN	NaN	NaN	NaN	NaN	NaN	NaN	NaN	NaN	NaN	NaN	NaN	NaN	NaN	NaN	NaN	NaN	NaN	NaN	NaN	NaN	NaN	NaN	NaN	NaN			1.11889	NaN	NaN	NaN	NaN	NaN	NaN	NaN	NaN	NaN	NaN	NaN
1.08019	NaN	NaN	NaN	NaN	NaN	NaN	NaN	NaN	NaN	NaN	NaN	NaN	NaN	NaN	NaN	NaN	NaN	NaN	NaN	NaN	NaN	NaN	NaN	NaN	NaN	NaN	NaN	NaN	NaN	NaN	NaN	NaN	NaN	NaN	NaN			1.10575	NaN	NaN	NaN	NaN	NaN	NaN	NaN	NaN	NaN	NaN	NaN
1.06675	NaN	NaN	NaN	NaN	NaN	NaN	NaN	NaN	NaN	NaN	NaN	NaN	NaN	NaN	NaN	NaN	NaN	NaN	NaN	NaN	NaN	NaN	NaN	NaN	NaN	NaN	NaN	NaN	NaN	NaN	NaN	NaN	NaN	NaN	NaN			1.12509	NaN	NaN	NaN	NaN	NaN	NaN	NaN	NaN	NaN	NaN	NaN
0.927693	NaN	NaN	NaN	NaN	NaN	NaN	NaN	NaN	NaN	NaN	NaN	NaN	NaN	NaN	NaN	NaN	NaN	NaN	NaN	NaN	NaN	NaN	NaN	NaN	NaN	NaN	NaN	NaN	NaN	NaN	NaN	NaN	NaN	NaN	NaN			0.954836	NaN	NaN	NaN	NaN	NaN	NaN	NaN	NaN	NaN	NaN	NaN
0.942219	NaN	NaN	NaN	NaN	NaN	NaN	NaN	NaN	NaN	NaN	NaN	NaN	NaN	NaN	NaN	NaN	NaN	NaN	NaN	NaN	NaN	NaN	NaN	NaN	NaN	NaN	NaN	NaN	NaN	NaN	NaN	NaN	NaN	NaN	NaN			0.948453	NaN	NaN	NaN	NaN	NaN	NaN	NaN	NaN	NaN	NaN	NaN
0.996672	NaN	NaN	NaN	NaN	NaN	NaN	NaN	NaN	NaN	NaN	NaN	NaN	NaN	NaN	NaN	NaN	NaN	NaN	NaN	NaN	NaN	NaN	NaN	NaN	NaN	NaN	NaN	NaN	NaN	NaN	NaN	NaN	NaN	NaN	NaN			0.992996	NaN	NaN	NaN	NaN	NaN	NaN	NaN	NaN	NaN	NaN	NaN
1.00446	NaN	NaN	NaN	NaN	NaN	NaN	NaN	NaN	NaN	NaN	NaN	NaN	NaN	NaN	NaN	NaN	NaN	NaN	NaN	NaN	NaN	NaN	NaN	NaN	NaN	NaN	NaN	NaN	NaN	NaN	NaN	NaN	NaN	NaN	NaN			0.982432	NaN	NaN	NaN	NaN	NaN	NaN	NaN	NaN	NaN	NaN	NaN
1.03327	NaN	NaN	NaN	NaN	NaN	NaN	NaN	NaN	NaN	NaN	NaN	NaN	NaN	NaN	NaN	NaN	NaN	NaN	NaN	NaN	NaN	NaN	NaN	NaN	NaN	NaN	NaN	NaN	NaN	NaN	NaN	NaN	NaN	NaN	NaN			1.06193	NaN	NaN	NaN	NaN	NaN	NaN	NaN	NaN	NaN	NaN	NaN
1.08025	NaN	NaN	NaN	NaN	NaN	NaN	NaN	NaN	NaN	NaN	NaN	NaN	NaN	NaN	NaN	NaN	NaN	NaN	NaN	NaN	NaN	NaN	NaN	NaN	NaN	NaN	NaN	NaN	NaN	NaN	NaN	NaN	NaN	NaN	NaN			1.06449	NaN	NaN	NaN	NaN	NaN	NaN	NaN	NaN	NaN	NaN	NaN
1.0566	NaN	NaN	NaN	NaN	NaN	NaN	NaN	NaN	NaN	NaN	NaN	NaN	NaN	NaN	NaN	NaN	NaN	NaN	NaN	NaN	NaN	NaN	NaN	NaN	NaN	NaN	NaN	NaN	NaN	NaN	NaN	NaN	NaN	NaN	NaN			1.05026	NaN	NaN	NaN	NaN	NaN	NaN	NaN	NaN	NaN	NaN	NaN
1.16858	NaN	NaN	NaN	NaN	NaN	NaN	NaN	NaN	NaN	NaN	NaN	NaN	NaN	NaN	NaN	NaN	NaN	NaN	NaN	NaN	NaN	NaN	NaN	NaN	NaN	NaN	NaN	NaN	NaN	NaN	NaN	NaN	NaN	NaN	NaN			1.06669	NaN	NaN	NaN	NaN	NaN	NaN	NaN	NaN	NaN	NaN	NaN
1.18822	NaN	NaN	NaN	NaN	NaN	NaN	NaN	NaN	NaN	NaN	NaN	NaN	NaN	NaN	NaN	NaN	NaN	NaN	NaN	NaN	NaN	NaN	NaN	NaN	NaN	NaN	NaN	NaN	NaN	NaN	NaN	NaN	NaN	NaN	NaN			1.07085	NaN	NaN	NaN	NaN	NaN	NaN	NaN	NaN	NaN	NaN	NaN
1.16177	NaN	NaN	NaN	NaN	NaN	NaN	NaN	NaN	NaN	NaN	NaN	NaN	NaN	NaN	NaN	NaN	NaN	NaN	NaN	NaN	NaN	NaN	NaN	NaN	NaN	NaN	NaN	NaN	NaN	NaN	NaN	NaN	NaN	NaN	NaN			1.05619	NaN	NaN	NaN	NaN	NaN	NaN	NaN	NaN	NaN	NaN	NaN
1.09373	NaN	NaN	NaN	NaN	NaN	NaN	NaN	NaN	NaN	NaN	NaN	NaN	NaN	NaN	NaN	NaN	NaN	NaN	NaN	NaN	NaN	NaN	NaN	NaN	NaN	NaN	NaN	NaN	NaN	NaN	NaN	NaN	NaN	NaN	NaN			1.09211	NaN	NaN	NaN	NaN	NaN	NaN	NaN	NaN	NaN	NaN	NaN
1.02673	NaN	NaN	NaN	NaN	NaN	NaN	NaN	NaN	NaN	NaN	NaN	NaN	NaN	NaN	NaN	NaN	NaN	NaN	NaN	NaN	NaN	NaN	NaN	NaN	NaN	NaN	NaN	NaN	NaN	NaN	NaN	NaN	NaN	NaN	NaN			1.05492	NaN	NaN	NaN	NaN	NaN	NaN	NaN	NaN	NaN	NaN	NaN
1.06251	NaN	NaN	NaN	NaN	NaN	NaN	NaN	NaN	NaN	NaN	NaN	NaN	NaN	NaN	NaN	NaN	NaN	NaN	NaN	NaN	NaN	NaN	NaN	NaN	NaN	NaN	NaN	NaN	NaN	NaN	NaN	NaN	NaN	NaN	NaN			1.08878	NaN	NaN	NaN	NaN	NaN	NaN	NaN	NaN	NaN	NaN	NaN
1.09463	NaN	NaN	NaN	NaN	NaN	NaN	NaN	NaN	NaN	NaN	NaN	NaN	NaN	NaN	NaN	NaN	NaN	NaN	NaN	NaN	NaN	NaN	NaN	NaN	NaN	NaN	NaN	NaN	NaN	NaN	NaN	NaN	NaN	NaN	NaN			1.08143	NaN	NaN	NaN	NaN	NaN	NaN	NaN	NaN	NaN	NaN	NaN
1.05105	NaN	NaN	NaN	NaN	NaN	NaN	NaN	NaN	NaN	NaN	NaN	NaN	NaN	NaN	NaN	NaN	NaN	NaN	NaN	NaN	NaN	NaN	NaN	NaN	NaN	NaN	NaN	NaN	NaN	NaN	NaN	NaN	NaN	NaN	NaN			1.11004	NaN	NaN	NaN	NaN	NaN	NaN	NaN	NaN	NaN	NaN	NaN
1.09171	0.90598	NaN	NaN	NaN	NaN	NaN	NaN	NaN	NaN	NaN	NaN	NaN	NaN	NaN	NaN	NaN	NaN	NaN	NaN	NaN	NaN	NaN	NaN	NaN	NaN	NaN	NaN	NaN	NaN	NaN	NaN	NaN	NaN	NaN	NaN			1.07385	1.05823	NaN	NaN	NaN	NaN	NaN	NaN	NaN	NaN	NaN	NaN
1.08035	0.861304	NaN	NaN	NaN	NaN	NaN	NaN	NaN	NaN	NaN	NaN	NaN	NaN	NaN	NaN	NaN	NaN	NaN	NaN	NaN	NaN	NaN	NaN	NaN	NaN	NaN	NaN	NaN	NaN	NaN	NaN	NaN	NaN	NaN	NaN			1.12615	1.04253	NaN	NaN	NaN	NaN	NaN	NaN	NaN	NaN	NaN	NaN
1.04192	0.891536	NaN	NaN	NaN	NaN	NaN	NaN	NaN	NaN	NaN	NaN	NaN	NaN	NaN	NaN	NaN	NaN	NaN	NaN	NaN	NaN	NaN	NaN	NaN	NaN	NaN	NaN	NaN	NaN	NaN	NaN	NaN	NaN	NaN	NaN			1.11508	1.06541	NaN	NaN	NaN	NaN	NaN	NaN	NaN	NaN	NaN	NaN
0.964297	0.87418	NaN	NaN	NaN	NaN	NaN	NaN	NaN	NaN	NaN	NaN	NaN	NaN	NaN	NaN	NaN	NaN	NaN	NaN	NaN	NaN	NaN	NaN	NaN	NaN	NaN	NaN	NaN	NaN	NaN	NaN	NaN	NaN	NaN	NaN			1.12971	1.02846	NaN	NaN	NaN	NaN	NaN	NaN	NaN	NaN	NaN	NaN
0.950969	0.90216	NaN	NaN	NaN	NaN	NaN	NaN	NaN	NaN	NaN	NaN	NaN	NaN	NaN	NaN	NaN	NaN	NaN	NaN	NaN	NaN	NaN	NaN	NaN	NaN	NaN	NaN	NaN	NaN	NaN	NaN	NaN	NaN	NaN	NaN			1.11102	1.0095	NaN	NaN	NaN	NaN	NaN	NaN	NaN	NaN	NaN	NaN
0.939776	0.925149	NaN	NaN	NaN	NaN	NaN	NaN	NaN	NaN	NaN	NaN	NaN	NaN	NaN	NaN	NaN	NaN	NaN	NaN	NaN	NaN	NaN	NaN	NaN	NaN	NaN	NaN	NaN	NaN	NaN	NaN	NaN	NaN	NaN	NaN			1.01474	1.04354	NaN	NaN	NaN	NaN	NaN	NaN	NaN	NaN	NaN	NaN
0.912377	0.97728	NaN	NaN	NaN	NaN	NaN	NaN	NaN	NaN	NaN	NaN	NaN	NaN	NaN	NaN	NaN	NaN	NaN	NaN	NaN	NaN	NaN	NaN	NaN	NaN	NaN	NaN	NaN	NaN	NaN	NaN	NaN	NaN	NaN	NaN			1.07699	1.02989	NaN	NaN	NaN	NaN	NaN	NaN	NaN	NaN	NaN	NaN
0.91216	1.01153	NaN	NaN	NaN	NaN	NaN	NaN	NaN	NaN	NaN	NaN	NaN	NaN	NaN	NaN	NaN	NaN	NaN	NaN	NaN	NaN	NaN	NaN	NaN	NaN	NaN	NaN	NaN	NaN	NaN	NaN	NaN	NaN	NaN	NaN			1.03316	1.04118	NaN	NaN	NaN	NaN	NaN	NaN	NaN	NaN	NaN	NaN
0.90189	1.08394	NaN	NaN	NaN	NaN	NaN	NaN	NaN	NaN	NaN	NaN	NaN	NaN	NaN	NaN	NaN	NaN	NaN	NaN	NaN	NaN	NaN	NaN	NaN	NaN	NaN	NaN	NaN	NaN	NaN	NaN	NaN	NaN	NaN	NaN			0.969567	1.00772	NaN	NaN	NaN	NaN	NaN	NaN	NaN	NaN	NaN	NaN
0.928615	1.07867	NaN	NaN	NaN	NaN	NaN	NaN	NaN	NaN	NaN	NaN	NaN	NaN	NaN	NaN	NaN	NaN	NaN	NaN	NaN	NaN	NaN	NaN	NaN	NaN	NaN	NaN	NaN	NaN	NaN	NaN	NaN	NaN	NaN	NaN			1.09191	1.02344	NaN	NaN	NaN	NaN	NaN	NaN	NaN	NaN	NaN	NaN
0.936485	1.07649	NaN	NaN	NaN	NaN	NaN	NaN	NaN	NaN	NaN	NaN	NaN	NaN	NaN	NaN	NaN	NaN	NaN	NaN	NaN	NaN	NaN	NaN	NaN	NaN	NaN	NaN	NaN	NaN	NaN	NaN	NaN	NaN	NaN	NaN			1.09437	1.13641	NaN	NaN	NaN	NaN	NaN	NaN	NaN	NaN	NaN	NaN
0.979921	1.03418	NaN	NaN	NaN	NaN	NaN	NaN	NaN	NaN	NaN	NaN	NaN	NaN	NaN	NaN	NaN	NaN	NaN	NaN	NaN	NaN	NaN	NaN	NaN	NaN	NaN	NaN	NaN	NaN	NaN	NaN	NaN	NaN	NaN	NaN			1.09019	1.00952	NaN	NaN	NaN	NaN	NaN	NaN	NaN	NaN	NaN	NaN
1.00802	1.0229	NaN	NaN	NaN	NaN	NaN	NaN	NaN	NaN	NaN	NaN	NaN	NaN	NaN	NaN	NaN	NaN	NaN	NaN	NaN	NaN	NaN	NaN	NaN	NaN	NaN	NaN	NaN	NaN	NaN	NaN	NaN	NaN	NaN	NaN			1.06951	1.01583	NaN	NaN	NaN	NaN	NaN	NaN	NaN	NaN	NaN	NaN
0.993714	0.948316	NaN	NaN	NaN	NaN	NaN	NaN	NaN	NaN	NaN	NaN	NaN	NaN	NaN	NaN	NaN	NaN	NaN	NaN	NaN	NaN	NaN	NaN	NaN	NaN	NaN	NaN	NaN	NaN	NaN	NaN	NaN	NaN	NaN	NaN			1.05696	1.02292	NaN	NaN	NaN	NaN	NaN	NaN	NaN	NaN	NaN	NaN
1.0513	1.00843	NaN	NaN	NaN	NaN	NaN	NaN	NaN	NaN	NaN	NaN	NaN	NaN	NaN	NaN	NaN	NaN	NaN	NaN	NaN	NaN	NaN	NaN	NaN	NaN	NaN	NaN	NaN	NaN	NaN	NaN	NaN	NaN	NaN	NaN			1.08028	1.01338	NaN	NaN	NaN	NaN	NaN	NaN	NaN	NaN	NaN	NaN
1.03402	1.01468	NaN	NaN	NaN	NaN	NaN	NaN	NaN	NaN	NaN	NaN	NaN	NaN	NaN	NaN	NaN	NaN	NaN	NaN	NaN	NaN	NaN	NaN	NaN	NaN	NaN	NaN	NaN	NaN	NaN	NaN	NaN	NaN	NaN	NaN			1.06895	0.965275	NaN	NaN	NaN	NaN	NaN	NaN	NaN	NaN	NaN	NaN
1.00235	1.02701	NaN	NaN	NaN	NaN	NaN	NaN	NaN	NaN	NaN	NaN	NaN	NaN	NaN	NaN	NaN	NaN	NaN	NaN	NaN	NaN	NaN	NaN	NaN	NaN	NaN	NaN	NaN	NaN	NaN	NaN	NaN	NaN	NaN	NaN			1.08668	0.961868	NaN	NaN	NaN	NaN	NaN	NaN	NaN	NaN	NaN	NaN
0.953108	1.02185	NaN	NaN	NaN	NaN	NaN	NaN	NaN	NaN	NaN	NaN	NaN	NaN	NaN	NaN	NaN	NaN	NaN	NaN	NaN	NaN	NaN	NaN	NaN	NaN	NaN	NaN	NaN	NaN	NaN	NaN	NaN	NaN	NaN	NaN			1.10253	0.984953	NaN	NaN	NaN	NaN	NaN	NaN	NaN	NaN	NaN	NaN
0.984784	0.998219	NaN	NaN	NaN	NaN	NaN	NaN	NaN	NaN	NaN	NaN	NaN	NaN	NaN	NaN	NaN	NaN	NaN	NaN	NaN	NaN	NaN	NaN	NaN	NaN	NaN	NaN	NaN	NaN	NaN	NaN	NaN	NaN	NaN	NaN			1.09761	1.00843	NaN	NaN	NaN	NaN	NaN	NaN	NaN	NaN	NaN	NaN
0.958648	1.01764	NaN	NaN	NaN	NaN	NaN	NaN	NaN	NaN	NaN	NaN	NaN	NaN	NaN	NaN	NaN	NaN	NaN	NaN	NaN	NaN	NaN	NaN	NaN	NaN	NaN	NaN	NaN	NaN	NaN	NaN	NaN	NaN	NaN	NaN			1.11135	1.02377	NaN	NaN	NaN	NaN	NaN	NaN	NaN	NaN	NaN	NaN
0.973521	1.03521	NaN	NaN	NaN	NaN	NaN	NaN	NaN	NaN	NaN	NaN	NaN	NaN	NaN	NaN	NaN	NaN	NaN	NaN	NaN	NaN	NaN	NaN	NaN	NaN	NaN	NaN	NaN	NaN	NaN	NaN	NaN	NaN	NaN	NaN			1.11358	1.0153	NaN	NaN	NaN	NaN	NaN	NaN	NaN	NaN	NaN	NaN
0.983198	1.04977	NaN	NaN	NaN	NaN	NaN	NaN	NaN	NaN	NaN	NaN	NaN	NaN	NaN	NaN	NaN	NaN	NaN	NaN	NaN	NaN	NaN	NaN	NaN	NaN	NaN	NaN	NaN	NaN	NaN	NaN	NaN	NaN	NaN	NaN			1.07182	0.985898	NaN	NaN	NaN	NaN	NaN	NaN	NaN	NaN	NaN	NaN
0.993959	1.0042	NaN	NaN	NaN	NaN	NaN	NaN	NaN	NaN	NaN	NaN	NaN	NaN	NaN	NaN	NaN	NaN	NaN	NaN	NaN	NaN	NaN	NaN	NaN	NaN	NaN	NaN	NaN	NaN	NaN	NaN	NaN	NaN	NaN	NaN			1.09116	0.995763	NaN	NaN	NaN	NaN	NaN	NaN	NaN	NaN	NaN	NaN
1.0051	0.967483	NaN	NaN	NaN	NaN	NaN	NaN	NaN	NaN	NaN	NaN	NaN	NaN	NaN	NaN	NaN	NaN	NaN	NaN	NaN	NaN	NaN	NaN	NaN	NaN	NaN	NaN	NaN	NaN	NaN	NaN	NaN	NaN	NaN	NaN			1.0752	0.981116	NaN	NaN	NaN	NaN	NaN	NaN	NaN	NaN	NaN	NaN
0.953236	0.925687	NaN	NaN	NaN	NaN	NaN	NaN	NaN	NaN	NaN	NaN	NaN	NaN	NaN	NaN	NaN	NaN	NaN	NaN	NaN	NaN	NaN	NaN	NaN	NaN	NaN	NaN	NaN	NaN	NaN	NaN	NaN	NaN	NaN	NaN			1.05919	0.998154	NaN	NaN	NaN	NaN	NaN	NaN	NaN	NaN	NaN	NaN
0.923533	0.860746	NaN	NaN	NaN	NaN	NaN	NaN	NaN	NaN	NaN	NaN	NaN	NaN	NaN	NaN	NaN	NaN	NaN	NaN	NaN	NaN	NaN	NaN	NaN	NaN	NaN	NaN	NaN	NaN	NaN	NaN	NaN	NaN	NaN	NaN			1.09475	1.04816	NaN	NaN	NaN	NaN	NaN	NaN	NaN	NaN	NaN	NaN
0.966482	0.906844	NaN	NaN	NaN	NaN	NaN	NaN	NaN	NaN	NaN	NaN	NaN	NaN	NaN	NaN	NaN	NaN	NaN	NaN	NaN	NaN	NaN	NaN	NaN	NaN	NaN	NaN	NaN	NaN	NaN	NaN	NaN	NaN	NaN	NaN			1.10025	1.01023	NaN	NaN	NaN	NaN	NaN	NaN	NaN	NaN	NaN	NaN
0.986763	0.953091	NaN	NaN	NaN	NaN	NaN	NaN	NaN	NaN	NaN	NaN	NaN	NaN	NaN	NaN	NaN	NaN	NaN	NaN	NaN	NaN	NaN	NaN	NaN	NaN	NaN	NaN	NaN	NaN	NaN	NaN	NaN	NaN	NaN	NaN			1.06527	0.94667	NaN	NaN	NaN	NaN	NaN	NaN	NaN	NaN	NaN	NaN
0.959203	1.00461	NaN	NaN	NaN	NaN	NaN	NaN	NaN	NaN	NaN	NaN	NaN	NaN	NaN	NaN	NaN	NaN	NaN	NaN	NaN	NaN	NaN	NaN	NaN	NaN	NaN	NaN	NaN	NaN	NaN	NaN	NaN	NaN	NaN	NaN			1.11513	0.992975	NaN	NaN	NaN	NaN	NaN	NaN	NaN	NaN	NaN	NaN
0.943266	1.00529	NaN	NaN	NaN	NaN	NaN	NaN	NaN	NaN	NaN	NaN	NaN	NaN	NaN	NaN	NaN	NaN	NaN	NaN	NaN	NaN	NaN	NaN	NaN	NaN	NaN	NaN	NaN	NaN	NaN	NaN	NaN	NaN	NaN	NaN			1.11903	1.01652	NaN	NaN	NaN	NaN	NaN	NaN	NaN	NaN	NaN	NaN
0.872689	1.00228	NaN	NaN	NaN	NaN	NaN	NaN	NaN	NaN	NaN	NaN	NaN	NaN	NaN	NaN	NaN	NaN	NaN	NaN	NaN	NaN	NaN	NaN	NaN	NaN	NaN	NaN	NaN	NaN	NaN	NaN	NaN	NaN	NaN	NaN			1.12931	0.997311	NaN	NaN	NaN	NaN	NaN	NaN	NaN	NaN	NaN	NaN
0.878662	0.986452	NaN	NaN	NaN	NaN	NaN	NaN	NaN	NaN	NaN	NaN	NaN	NaN	NaN	NaN	NaN	NaN	NaN	NaN	NaN	NaN	NaN	NaN	NaN	NaN	NaN	NaN	NaN	NaN	NaN	NaN	NaN	NaN	NaN	NaN			1.16929	1.03789	NaN	NaN	NaN	NaN	NaN	NaN	NaN	NaN	NaN	NaN
0.913655	0.96633	NaN	NaN	NaN	NaN	NaN	NaN	NaN	NaN	NaN	NaN	NaN	NaN	NaN	NaN	NaN	NaN	NaN	NaN	NaN	NaN	NaN	NaN	NaN	NaN	NaN	NaN	NaN	NaN	NaN	NaN	NaN	NaN	NaN	NaN			1.15799	1.03963	NaN	NaN	NaN	NaN	NaN	NaN	NaN	NaN	NaN	NaN
0.883573	0.957123	NaN	NaN	NaN	NaN	NaN	NaN	NaN	NaN	NaN	NaN	NaN	NaN	NaN	NaN	NaN	NaN	NaN	NaN	NaN	NaN	NaN	NaN	NaN	NaN	NaN	NaN	NaN	NaN	NaN	NaN	NaN	NaN	NaN	NaN			1.14107	1.03671	NaN	NaN	NaN	NaN	NaN	NaN	NaN	NaN	NaN	NaN
0.881988	0.974628	NaN	NaN	NaN	NaN	NaN	NaN	NaN	NaN	NaN	NaN	NaN	NaN	NaN	NaN	NaN	NaN	NaN	NaN	NaN	NaN	NaN	NaN	NaN	NaN	NaN	NaN	NaN	NaN	NaN	NaN	NaN	NaN	NaN	NaN			1.16536	0.986457	NaN	NaN	NaN	NaN	NaN	NaN	NaN	NaN	NaN	NaN
0.886388	0.948571	NaN	NaN	NaN	NaN	NaN	NaN	NaN	NaN	NaN	NaN	NaN	NaN	NaN	NaN	NaN	NaN	NaN	NaN	NaN	NaN	NaN	NaN	NaN	NaN	NaN	NaN	NaN	NaN	NaN	NaN	NaN	NaN	NaN	NaN			1.12573	1.0288	NaN	NaN	NaN	NaN	NaN	NaN	NaN	NaN	NaN	NaN
0.927586	0.941707	NaN	NaN	NaN	NaN	NaN	NaN	NaN	NaN	NaN	NaN	NaN	NaN	NaN	NaN	NaN	NaN	NaN	NaN	NaN	NaN	NaN	NaN	NaN	NaN	NaN	NaN	NaN	NaN	NaN	NaN	NaN	NaN	NaN	NaN			1.13779	1.01018	NaN	NaN	NaN	NaN	NaN	NaN	NaN	NaN	NaN	NaN
0.954165	0.907389	NaN	NaN	NaN	NaN	NaN	NaN	NaN	NaN	NaN	NaN	NaN	NaN	NaN	NaN	NaN	NaN	NaN	NaN	NaN	NaN	NaN	NaN	NaN	NaN	NaN	NaN	NaN	NaN	NaN	NaN	NaN	NaN	NaN	NaN			1.18308	1.05306	NaN	NaN	NaN	NaN	NaN	NaN	NaN	NaN	NaN	NaN
0.939303	0.892236	NaN	NaN	NaN	NaN	NaN	NaN	NaN	NaN	NaN	NaN	NaN	NaN	NaN	NaN	NaN	NaN	NaN	NaN	NaN	NaN	NaN	NaN	NaN	NaN	NaN	NaN	NaN	NaN	NaN	NaN	NaN	NaN	NaN	NaN			1.13487	1.02904	NaN	NaN	NaN	NaN	NaN	NaN	NaN	NaN	NaN	NaN
0.943553	0.880386	NaN	NaN	NaN	NaN	NaN	NaN	NaN	NaN	NaN	NaN	NaN	NaN	NaN	NaN	NaN	NaN	NaN	NaN	NaN	NaN	NaN	NaN	NaN	NaN	NaN	NaN	NaN	NaN	NaN	NaN	NaN	NaN	NaN	NaN			1.17716	0.994323	NaN	NaN	NaN	NaN	NaN	NaN	NaN	NaN	NaN	NaN
0.90157	0.857847	NaN	NaN	NaN	NaN	NaN	NaN	NaN	NaN	NaN	NaN	NaN	NaN	NaN	NaN	NaN	NaN	NaN	NaN	NaN	NaN	NaN	NaN	NaN	NaN	NaN	NaN	NaN	NaN	NaN	NaN	NaN	NaN	NaN	NaN			1.15709	0.995949	NaN	NaN	NaN	NaN	NaN	NaN	NaN	NaN	NaN	NaN
0.902824	0.811118	NaN	NaN	NaN	NaN	NaN	NaN	NaN	NaN	NaN	NaN	NaN	NaN	NaN	NaN	NaN	NaN	NaN	NaN	NaN	NaN	NaN	NaN	NaN	NaN	NaN	NaN	NaN	NaN	NaN	NaN	NaN	NaN	NaN	NaN			1.13037	0.995151	NaN	NaN	NaN	NaN	NaN	NaN	NaN	NaN	NaN	NaN
0.933089	0.848908	NaN	NaN	NaN	NaN	NaN	NaN	NaN	NaN	NaN	NaN	NaN	NaN	NaN	NaN	NaN	NaN	NaN	NaN	NaN	NaN	NaN	NaN	NaN	NaN	NaN	NaN	NaN	NaN	NaN	NaN	NaN	NaN	NaN	NaN			1.11709	1.01194	NaN	NaN	NaN	NaN	NaN	NaN	NaN	NaN	NaN	NaN
0.905437	0.856692	NaN	NaN	NaN	NaN	NaN	NaN	NaN	NaN	NaN	NaN	NaN	NaN	NaN	NaN	NaN	NaN	NaN	NaN	NaN	NaN	NaN	NaN	NaN	NaN	NaN	NaN	NaN	NaN	NaN	NaN	NaN	NaN	NaN	NaN			1.14852	0.975152	NaN	NaN	NaN	NaN	NaN	NaN	NaN	NaN	NaN	NaN
0.893687	0.862361	NaN	NaN	NaN	NaN	NaN	NaN	NaN	NaN	NaN	NaN	NaN	NaN	NaN	NaN	NaN	NaN	NaN	NaN	NaN	NaN	NaN	NaN	NaN	NaN	NaN	NaN	NaN	NaN	NaN	NaN	NaN	NaN	NaN	NaN			1.12507	0.955517	NaN	NaN	NaN	NaN	NaN	NaN	NaN	NaN	NaN	NaN
0.929101	0.870867	NaN	NaN	NaN	NaN	NaN	NaN	NaN	NaN	NaN	NaN	NaN	NaN	NaN	NaN	NaN	NaN	NaN	NaN	NaN	NaN	NaN	NaN	NaN	NaN	NaN	NaN	NaN	NaN	NaN	NaN	NaN	NaN	NaN	NaN			1.16479	0.955667	NaN	NaN	NaN	NaN	NaN	NaN	NaN	NaN	NaN	NaN
0.962535	0.845926	NaN	NaN	NaN	NaN	NaN	NaN	NaN	NaN	NaN	NaN	NaN	NaN	NaN	NaN	NaN	NaN	NaN	NaN	NaN	NaN	NaN	NaN	NaN	NaN	NaN	NaN	NaN	NaN	NaN	NaN	NaN	NaN	NaN	NaN			1.14118	1.00398	NaN	NaN	NaN	NaN	NaN	NaN	NaN	NaN	NaN	NaN
0.972733	0.787938	NaN	NaN	NaN	NaN	NaN	NaN	NaN	NaN	NaN	NaN	NaN	NaN	NaN	NaN	NaN	NaN	NaN	NaN	NaN	NaN	NaN	NaN	NaN	NaN	NaN	NaN	NaN	NaN	NaN	NaN	NaN	NaN	NaN	NaN			1.15848	0.904896	NaN	NaN	NaN	NaN	NaN	NaN	NaN	NaN	NaN	NaN
0.983024	0.81555	NaN	NaN	NaN	NaN	NaN	NaN	NaN	NaN	NaN	NaN	NaN	NaN	NaN	NaN	NaN	NaN	NaN	NaN	NaN	NaN	NaN	NaN	NaN	NaN	NaN	NaN	NaN	NaN	NaN	NaN	NaN	NaN	NaN	NaN			1.13312	0.921874	NaN	NaN	NaN	NaN	NaN	NaN	NaN	NaN	NaN	NaN
0.913851	0.900593	NaN	NaN	NaN	NaN	NaN	NaN	NaN	NaN	NaN	NaN	NaN	NaN	NaN	NaN	NaN	NaN	NaN	NaN	NaN	NaN	NaN	NaN	NaN	NaN	NaN	NaN	NaN	NaN	NaN	NaN	NaN	NaN	NaN	NaN			1.07101	0.962561	NaN	NaN	NaN	NaN	NaN	NaN	NaN	NaN	NaN	NaN
0.917375	0.895999	NaN	NaN	NaN	NaN	NaN	NaN	NaN	NaN	NaN	NaN	NaN	NaN	NaN	NaN	NaN	NaN	NaN	NaN	NaN	NaN	NaN	NaN	NaN	NaN	NaN	NaN	NaN	NaN	NaN	NaN	NaN	NaN	NaN	NaN			1.09601	0.937294	NaN	NaN	NaN	NaN	NaN	NaN	NaN	NaN	NaN	NaN
0.966205	0.880577	NaN	NaN	NaN	NaN	NaN	NaN	NaN	NaN	NaN	NaN	NaN	NaN	NaN	NaN	NaN	NaN	NaN	NaN	NaN	NaN	NaN	NaN	NaN	NaN	NaN	NaN	NaN	NaN	NaN	NaN	NaN	NaN	NaN	NaN			1.08669	0.919523	NaN	NaN	NaN	NaN	NaN	NaN	NaN	NaN	NaN	NaN
1.00053	0.912353	NaN	NaN	NaN	NaN	NaN	NaN	NaN	NaN	NaN	NaN	NaN	NaN	NaN	NaN	NaN	NaN	NaN	NaN	NaN	NaN	NaN	NaN	NaN	NaN	NaN	NaN	NaN	NaN	NaN	NaN	NaN	NaN	NaN	NaN			1.04946	0.906042	NaN	NaN	NaN	NaN	NaN	NaN	NaN	NaN	NaN	NaN
1.00407	0.885136	NaN	NaN	NaN	NaN	NaN	NaN	NaN	NaN	NaN	NaN	NaN	NaN	NaN	NaN	NaN	NaN	NaN	NaN	NaN	NaN	NaN	NaN	NaN	NaN	NaN	NaN	NaN	NaN	NaN	NaN	NaN	NaN	NaN	NaN			1.05653	0.898782	NaN	NaN	NaN	NaN	NaN	NaN	NaN	NaN	NaN	NaN
1.00571	0.878564	NaN	NaN	NaN	NaN	NaN	NaN	NaN	NaN	NaN	NaN	NaN	NaN	NaN	NaN	NaN	NaN	NaN	NaN	NaN	NaN	NaN	NaN	NaN	NaN	NaN	NaN	NaN	NaN	NaN	NaN	NaN	NaN	NaN	NaN			1.01508	0.947554	NaN	NaN	NaN	NaN	NaN	NaN	NaN	NaN	NaN	NaN
1.00556	0.88784	NaN	NaN	NaN	NaN	NaN	NaN	NaN	NaN	NaN	NaN	NaN	NaN	NaN	NaN	NaN	NaN	NaN	NaN	NaN	NaN	NaN	NaN	NaN	NaN	NaN	NaN	NaN	NaN	NaN	NaN	NaN	NaN	NaN	NaN			1.04282	0.948736	NaN	NaN	NaN	NaN	NaN	NaN	NaN	NaN	NaN	NaN
0.977612	0.842016	NaN	NaN	NaN	NaN	NaN	NaN	NaN	NaN	NaN	NaN	NaN	NaN	NaN	NaN	NaN	NaN	NaN	NaN	NaN	NaN	NaN	NaN	NaN	NaN	NaN	NaN	NaN	NaN	NaN	NaN	NaN	NaN	NaN	NaN			1.05757	1.09415	NaN	NaN	NaN	NaN	NaN	NaN	NaN	NaN	NaN	NaN
0.963219	0.885651	NaN	NaN	NaN	NaN	NaN	NaN	NaN	NaN	NaN	NaN	NaN	NaN	NaN	NaN	NaN	NaN	NaN	NaN	NaN	NaN	NaN	NaN	NaN	NaN	NaN	NaN	NaN	NaN	NaN	NaN	NaN	NaN	NaN	NaN			1.04254	0.934578	NaN	NaN	NaN	NaN	NaN	NaN	NaN	NaN	NaN	NaN
0.946236	0.887243	NaN	NaN	NaN	NaN	NaN	NaN	NaN	NaN	NaN	NaN	NaN	NaN	NaN	NaN	NaN	NaN	NaN	NaN	NaN	NaN	NaN	NaN	NaN	NaN	NaN	NaN	NaN	NaN	NaN	NaN	NaN	NaN	NaN	NaN			1.028	0.94568	NaN	NaN	NaN	NaN	NaN	NaN	NaN	NaN	NaN	NaN
0.981301	0.855973	NaN	NaN	NaN	NaN	NaN	NaN	NaN	NaN	NaN	NaN	NaN	NaN	NaN	NaN	NaN	NaN	NaN	NaN	NaN	NaN	NaN	NaN	NaN	NaN	NaN	NaN	NaN	NaN	NaN	NaN	NaN	NaN	NaN	NaN			1.01583	0.944368	NaN	NaN	NaN	NaN	NaN	NaN	NaN	NaN	NaN	NaN
0.954646	0.888163	NaN	NaN	NaN	NaN	NaN	NaN	NaN	NaN	NaN	NaN	NaN	NaN	NaN	NaN	NaN	NaN	NaN	NaN	NaN	NaN	NaN	NaN	NaN	NaN	NaN	NaN	NaN	NaN	NaN	NaN	NaN	NaN	NaN	NaN			1.00175	0.912302	NaN	NaN	NaN	NaN	NaN	NaN	NaN	NaN	NaN	NaN
0.974517	0.893822	NaN	NaN	NaN	NaN	NaN	NaN	NaN	NaN	NaN	NaN	NaN	NaN	NaN	NaN	NaN	NaN	NaN	NaN	NaN	NaN	NaN	NaN	NaN	NaN	NaN	NaN	NaN	NaN	NaN	NaN	NaN	NaN	NaN	NaN			1.03177	0.899687	NaN	NaN	NaN	NaN	NaN	NaN	NaN	NaN	NaN	NaN
0.963127	0.86944	NaN	NaN	NaN	NaN	NaN	NaN	NaN	NaN	NaN	NaN	NaN	NaN	NaN	NaN	NaN	NaN	NaN	NaN	NaN	NaN	NaN	NaN	NaN	NaN	NaN	NaN	NaN	NaN	NaN	NaN	NaN	NaN	NaN	NaN			1.04096	0.85958	NaN	NaN	NaN	NaN	NaN	NaN	NaN	NaN	NaN	NaN
0.971324	0.860561	NaN	NaN	NaN	NaN	NaN	NaN	NaN	NaN	NaN	NaN	NaN	NaN	NaN	NaN	NaN	NaN	NaN	NaN	NaN	NaN	NaN	NaN	NaN	NaN	NaN	NaN	NaN	NaN	NaN	NaN	NaN	NaN	NaN	NaN			1.05525	0.808196	NaN	NaN	NaN	NaN	NaN	NaN	NaN	NaN	NaN	NaN
0.966089	0.839827	NaN	NaN	NaN	NaN	NaN	NaN	NaN	NaN	NaN	NaN	NaN	NaN	NaN	NaN	NaN	NaN	NaN	NaN	NaN	NaN	NaN	NaN	NaN	NaN	NaN	NaN	NaN	NaN	NaN	NaN	NaN	NaN	NaN	NaN			1.06214	0.784079	NaN	NaN	NaN	NaN	NaN	NaN	NaN	NaN	NaN	NaN
0.964993	0.836335	1.56829	NaN	1.15116	NaN	NaN	NaN	NaN	NaN	NaN	NaN	NaN	NaN	NaN	NaN	NaN	1.42096	NaN	NaN	NaN	NaN	NaN	NaN	NaN	NaN	NaN	NaN	NaN	NaN	NaN	NaN	NaN	NaN	NaN	NaN			1.05419	0.7769	1.20392	NaN	1.05269	NaN	NaN	NaN	NaN	NaN	NaN	NaN
1.01685	0.886469	1.58784	NaN	1.14766	NaN	NaN	NaN	NaN	NaN	NaN	NaN	NaN	NaN	NaN	NaN	NaN	1.35938	NaN	NaN	NaN	NaN	NaN	NaN	NaN	NaN	NaN	NaN	NaN	NaN	NaN	NaN	NaN	NaN	1.21902	NaN			1.08507	0.797235	1.09208	NaN	1.09467	NaN	NaN	NaN	NaN	NaN	NaN	NaN
1.02443	0.915133	1.63974	NaN	1.14079	NaN	NaN	NaN	1.18537	NaN	NaN	NaN	NaN	NaN	NaN	NaN	NaN	1.29906	NaN	NaN	NaN	NaN	NaN	NaN	NaN	NaN	NaN	NaN	NaN	NaN	NaN	NaN	NaN	NaN	1.25356	NaN			1.06718	0.820326	1.03161	NaN	1.00485	NaN	NaN	NaN	1.17943	NaN	NaN	NaN
1.10156	0.966093	1.59037	NaN	1.15998	1.12744	NaN	NaN	1.21988	NaN	NaN	NaN	NaN	NaN	NaN	NaN	NaN	1.23663	NaN	NaN	NaN	NaN	NaN	NaN	NaN	NaN	NaN	NaN	NaN	NaN	NaN	NaN	NaN	NaN	1.20353	NaN			1.04292	0.771286	1.08931	NaN	1.02319	1.56871	NaN	NaN	1.17198	NaN	NaN	NaN
1.17203	0.902262	1.63563	NaN	1.11262	1.14723	NaN	NaN	1.14943	1.02423	NaN	0.844786	NaN	NaN	NaN	NaN	NaN	1.3769	NaN	0.849974	1.04371	NaN	NaN	NaN	NaN	NaN	NaN	NaN	NaN	NaN	NaN	NaN	NaN	NaN	1.17629	NaN			1.03023	0.787485	1.13428	NaN	1.01249	1.54919	NaN	NaN	1.20916	0.987376	NaN	1.08608
1.07981	0.934141	1.59163	NaN	0.991968	1.13772	1.27015	NaN	1.13069	1.02993	NaN	0.85935	NaN	NaN	NaN	NaN	NaN	1.25045	NaN	0.711421	0.997547	NaN	NaN	NaN	NaN	NaN	NaN	NaN	NaN	NaN	NaN	NaN	NaN	NaN	1.16195	NaN			1.01151	0.812803	1.07145	NaN	0.890751	1.57814	1.15358	NaN	1.18524	1.02886	NaN	1.00584
1.05974	0.926908	1.51107	NaN	1.04405	1.07327	1.34364	NaN	1.12601	1.06462	NaN	0.919209	NaN	NaN	NaN	NaN	NaN	1.2802	NaN	0.65175	1.04282	NaN	NaN	NaN	NaN	NaN	NaN	NaN	NaN	NaN	NaN	NaN	NaN	NaN	1.22709	NaN			1.01748	0.793725	1.10475	NaN	1.00938	1.58275	1.15862	NaN	1.21198	1.03693	NaN	1.00002
1.10267	0.915327	1.56686	NaN	1.03604	1.00957	1.29243	NaN	1.10389	1.12006	NaN	1.05728	NaN	NaN	NaN	NaN	NaN	1.25391	0.912167	0.734505	1.06932	NaN	NaN	NaN	NaN	NaN	NaN	NaN	NaN	NaN	NaN	NaN	NaN	NaN	1.0982	NaN			1.00325	0.7848	1.05225	NaN	1.03758	1.57976	1.27488	NaN	1.17742	0.99097	NaN	0.91015
1.06784	0.879705	1.49294	NaN	0.988846	1.03459	1.238	1.05393	1.05613	1.02749	NaN	1.47263	NaN	NaN	NaN	NaN	NaN	1.07697	0.932501	0.790733	1.01184	NaN	NaN	NaN	NaN	NaN	NaN	NaN	NaN	NaN	NaN	NaN	NaN	NaN	1.05175	NaN			0.99558	0.779916	1.03754	NaN	0.971522	1.54113	1.20188	1.13652	1.16107	0.988459	NaN	0.96174
1.08872	0.896175	1.61276	NaN	1.03816	1.02864	1.24427	1.06633	1.02342	1.037	NaN	1.58824	NaN	NaN	NaN	1.04616	NaN	1.10424	0.90261	0.957977	1.06087	NaN	NaN	NaN	1.12986	NaN	1.27764	NaN	NaN	NaN	NaN	NaN	NaN	NaN	0.968364	NaN			1.02493	0.793313	1.04044	NaN	0.998915	1.5927	1.3872	1.20969	1.22781	0.982137	NaN	0.986837
1.06419	0.947036	1.52149	NaN	1.09901	0.968133	1.26652	1.0679	1.07211	1.09522	NaN	1.56167	NaN	NaN	NaN	1.05233	NaN	1.2534	0.869558	1.16139	1.16839	NaN	NaN	NaN	1.10231	NaN	1.20906	NaN	NaN	NaN	NaN	NaN	NaN	NaN	0.8221	NaN			1.03569	0.788757	1.03975	NaN	0.993303	1.58548	1.37931	1.25191	1.22234	0.967861	NaN	0.999537
1.06398	0.963541	1.57046	NaN	1.11512	1.074	1.27207	0.996183	1.03319	1.11715	NaN	1.63382	NaN	0.980077	NaN	1.11415	NaN	1.12942	0.831626	1.38507	1.05776	NaN	NaN	NaN	1.11268	NaN	1.09574	NaN	NaN	NaN	NaN	NaN	NaN	NaN	0.743462	NaN			1.05465	0.790223	1.04111	NaN	0.937938	1.5378	1.35072	1.12881	1.17631	1.0102	NaN	0.962088
1.06293	0.97529	1.50222	NaN	1.05658	1.11836	1.21709	0.982216	1.04384	1.04059	NaN	1.64137	NaN	0.991574	0.934718	1.11884	NaN	1.14673	0.856128	1.3676	1.02572	NaN	NaN	NaN	1.25952	NaN	1.04042	NaN	NaN	NaN	NaN	NaN	NaN	NaN	0.760187	NaN			1.02283	0.774033	1.07006	NaN	0.924482	1.47914	1.2093	1.16447	1.1779	0.965819	NaN	1.04143
1.03927	0.894915	1.46287	NaN	0.93578	1.09815	1.15824	1.10405	1.09688	0.999709	NaN	1.58618	NaN	1.01941	0.91512	1.10667	NaN	1.17864	0.955471	1.42209	1.0757	NaN	NaN	NaN	1.15395	NaN	1.14455	NaN	NaN	NaN	NaN	NaN	NaN	NaN	0.880359	NaN			1.01651	0.774183	1.04331	NaN	0.794386	1.47344	1.30259	1.17227	1.13341	1.02258	NaN	0.988676
1.09951	0.895307	1.5136	NaN	0.948335	1.16322	1.09291	1.02149	1.07416	1.03171	NaN	1.47916	NaN	0.97415	0.955906	1.11371	NaN	1.23949	0.899562	1.4256	1.10905	NaN	NaN	NaN	1.20099	NaN	1.17248	NaN	NaN	0.956312	NaN	NaN	NaN	NaN	0.969575	NaN			1.02567	0.744911	1.01342	NaN	0.955962	1.42658	1.36084	1.23037	1.21791	0.989547	NaN	0.976003
1.0484	0.835955	1.61782	NaN	0.999889	1.13297	1.17226	0.335865	1.10395	0.995735	NaN	1.50871	NaN	1.01755	1.0088	1.0914	NaN	1.15355	0.893905	1.44063	1.00138	NaN	NaN	NaN	1.15174	NaN	1.17321	NaN	NaN	0.966783	0.891878	NaN	NaN	NaN	1.13738	NaN			1.04465	0.740502	0.966777	NaN	1.01201	1.42763	1.15309	1.20122	1.18941	0.932153	NaN	0.975348
1.01966	0.859815	1.66656	NaN	0.993296	1.21759	1.18484	0.97182	1.13918	1.04259	NaN	1.46672	NaN	0.989823	1.03003	1.14965	NaN	1.09699	0.868649	1.34169	1.06679	NaN	NaN	NaN	1.09601	NaN	1.19481	NaN	NaN	0.916603	0.894946	NaN	NaN	NaN	1.37769	NaN			1.0658	0.73046	0.917673	NaN	1.04522	1.46699	1.35912	1.12573	1.16946	0.970388	NaN	0.942604
0.977232	0.870098	1.61933	NaN	1.0947	1.15375	1.09842	0.964713	1.19067	1.00319	NaN	1.48261	NaN	0.937305	1.06576	1.07996	NaN	1.06896	0.889592	1.39493	1.07027	NaN	NaN	NaN	1.00776	NaN	1.26888	NaN	NaN	0.977579	0.919584	NaN	NaN	NaN	1.2956	NaN			0.977741	0.733469	0.956932	NaN	1.01702	1.42704	1.22706	1.03327	1.21246	0.94851	NaN	0.93764
0.978546	0.844537	1.51407	NaN	1.09403	1.16482	1.08228	1.09702	1.12547	0.987405	NaN	1.47809	NaN	0.910991	1.02895	1.06419	NaN	1.1259	0.898235	1.43403	1.0304	NaN	NaN	NaN	0.959819	NaN	1.21315	NaN	NaN	0.941868	0.947862	NaN	NaN	NaN	1.20287	NaN			1.02492	0.735492	0.987801	NaN	1.01656	1.39836	1.29154	1.07933	1.18157	1.02879	NaN	0.988629
0.974939	0.836152	1.57564	NaN	1.15095	1.21499	1.07238	1.09539	1.03779	1.00118	NaN	1.36173	NaN	0.812088	1.00786	1.09216	NaN	1.1902	0.893332	1.47563	1.0437	NaN	NaN	NaN	0.879052	NaN	1.25669	NaN	NaN	1.09876	0.959634	NaN	NaN	NaN	1.23249	NaN			0.981326	0.771221	0.970789	NaN	0.979198	1.38805	1.33851	1.06884	1.17233	0.992576	NaN	1.00275
1.00396	0.81199	1.38216	NaN	1.20371	1.20971	0.966073	1.01255	1.03447	0.974753	NaN	1.38833	NaN	0.840542	0.988902	1.05764	NaN	0.247466	0.941956	1.45033	0.992337	NaN	NaN	0.501334	0.893192	NaN	1.18969	NaN	NaN	1.1576	0.925639	NaN	NaN	NaN	1.1256	NaN			0.989042	0.77199	0.99532	NaN	0.997297	1.39822	1.60883	1.03502	1.16465	0.990738	NaN	0.990382
1.02249	0.850347	1.35257	NaN	1.15032	1.23057	1.0083	1.07265	1.03346	1.05686	NaN	1.33474	NaN	0.916489	0.990939	0.991099	NaN	1.09602	0.871327	1.46685	0.983234	NaN	1.01382	0.523186	0.899307	NaN	1.14416	NaN	NaN	1.11426	0.815525	NaN	NaN	NaN	1.13219	NaN			0.978032	0.725891	1.02164	NaN	0.94976	1.38997	1.30695	1.09624	1.14832	0.974967	NaN	0.98897
1.06152	0.878496	1.21039	NaN	1.19986	1.23619	1.03337	1.16211	0.98857	1.00939	NaN	1.31442	NaN	0.915617	1.00951	1.06936	NaN	0.972886	0.855078	1.44761	1.01425	NaN	0.99337	0.535578	0.978274	NaN	1.14836	NaN	NaN	1.11037	0.750495	NaN	NaN	NaN	1.06414	NaN			0.959371	0.728616	1.05727	NaN	0.989116	1.4145	1.42905	1.12531	1.18577	0.978727	NaN	0.995129
1.04952	0.79895	1.10665	1.14019	1.17715	1.20362	0.997623	1.11344	1.03936	0.970403	NaN	1.30038	NaN	0.95201	1.05569	1.16817	NaN	1.00105	0.829655	1.35855	0.994717	NaN	1.00449	0.657834	1.12025	NaN	1.02819	NaN	NaN	1.16568	0.746181	NaN	NaN	NaN	1.21195	NaN			0.962605	0.793481	1.05686	1.14318	1.03304	1.38323	1.35107	1.08745	1.13621	1.0342	NaN	1.0571
0.985105	0.819967	1.19641	1.12257	1.13242	1.1347	0.998454	1.07422	1.0392	0.966469	NaN	1.21436	NaN	0.994357	1.06305	1.1805	NaN	0.953564	0.763466	1.36145	0.903364	NaN	0.973413	0.876718	1.10068	NaN	1.0448	NaN	NaN	1.22328	0.715354	NaN	NaN	NaN	1.248	NaN			0.961725	0.70252	1.0913	1.17666	1.00281	1.42202	1.35725	1.08209	1.0949	0.982732	NaN	1.01525
1.02915	0.815036	1.07266	1.12291	1.14822	1.08465	1.01594	1.0189	1.08392	1.04663	0.879402	1.17241	NaN	0.976824	1.01907	1.15469	NaN	0.986244	0.726554	1.31081	0.909024	NaN	1.01444	1.30225	1.10798	NaN	1.1724	NaN	NaN	1.1363	0.717925	NaN	NaN	NaN	1.24371	NaN			0.993933	0.643081	1.10021	1.13361	1.00875	1.40976	1.41208	1.05317	1.10502	1.01324	1.05509	1.03985
1.00923	0.840477	1.15623	1.16382	1.10451	1.10171	1.02607	1.02303	1.08444	1.06256	0.90312	1.21678	NaN	0.984523	1.03848	1.15479	NaN	0.982214	0.759228	1.21123	0.931255	NaN	0.955574	1.40577	1.20399	0.964985	1.28723	NaN	NaN	1.02273	0.711652	NaN	NaN	NaN	1.21361	NaN			0.999619	0.712175	1.09248	1.14905	1.08635	1.42368	1.30337	1.01548	1.11906	0.915355	1.00166	1.00853
0.982947	0.808006	1.07038	1.07525	1.10318	0.513272	1.08901	1.08487	1.14196	1.06798	1.0677	1.13641	NaN	0.886585	1.00604	1.1509	NaN	0.953959	0.804374	0.764152	0.981397	NaN	0.961972	1.53043	1.13039	0.972245	1.15136	1.08996	1.09047	1.0418	0.768485	1.21083	NaN	NaN	0.972277	NaN			1.00278	0.739074	1.11266	1.27057	1.03952	1.39756	1.35235	1.00545	1.06933	1.01463	0.902818	1.01844
1.0095	0.80747	1.04175	1.05821	1.02426	1.19502	0.976285	1.14145	1.1107	1.06203	0.937096	1.13846	NaN	0.831213	1.03674	1.18932	NaN	0.929379	0.804071	1.1753	1.00885	NaN	1.0096	1.41313	1.10037	0.979503	1.21151	1.13191	0.972066	1.0634	0.796535	1.21333	NaN	NaN	0.934942	NaN			1.00339	0.69885	1.06968	1.15433	1.01425	1.34979	1.3569	1.03936	1.08427	0.994636	0.941338	0.997189
0.984068	0.783879	1.07273	1.09358	1.07389	1.10693	0.971152	1.12441	1.14396	1.01633	1.06881	1.05937	NaN	0.833664	1.02699	1.12745	NaN	0.87809	0.827686	1.17808	1.01668	NaN	0.929273	1.39111	1.03865	1.00404	1.28516	1.16746	0.805271	0.921672	0.811458	1.19443	NaN	NaN	0.935847	NaN			1.03855	0.673377	1.04845	1.20856	0.969011	1.47522	1.3881	1.03547	1.12218	1.08436	0.873769	0.995183
0.983419	0.764205	1.00868	0.957117	1.1025	1.04386	0.983786	1.16307	1.11901	0.958941	1.11321	0.482487	NaN	0.824007	1.03871	1.12335	NaN	0.944722	0.828468	1.21096	0.964586	NaN	0.948887	1.29701	1.0721	1.08398	1.248	1.23298	0.786765	0.892194	0.833589	1.19419	NaN	NaN	0.878051	NaN			0.959945	0.795377	1.03398	1.24237	0.970478	1.35522	1.21838	1.08851	1.144	1.04437	0.893976	1.01395
0.949864	0.739601	1.06169	0.961609	1.11845	1.12428	1.06811	1.12447	1.20704	0.898412	1.21823	1.11294	NaN	0.860906	1.02034	1.14186	NaN	0.939123	0.845498	1.15115	0.954697	NaN	0.960184	1.26004	1.04591	1.13984	1.20347	1.14806	0.730385	0.949918	0.847822	1.23292	NaN	NaN	1.06527	NaN			0.928228	0.782108	1.03826	1.18669	0.977264	1.34414	1.24214	1.00866	1.14323	1.04403	0.949196	0.999883
0.967642	0.73755	1.07945	1.09698	1.08372	1.12869	1.03594	1.15504	1.24914	0.904397	1.27992	1.09411	NaN	0.899753	1.05307	1.10873	NaN	0.846066	0.893624	1.22689	0.96535	NaN	0.957013	1.27099	1.06204	1.06141	1.20146	1.18537	0.728754	1.03645	0.824747	1.25113	NaN	NaN	1.07308	NaN			0.928756	0.788061	1.02417	1.18129	1.03946	1.29574	1.27612	1.01371	1.13542	1.01127	0.918226	1.02233
0.995643	0.727069	0.995371	1.03508	1.07809	1.15557	1.03006	1.06469	1.11174	0.875761	1.23472	1.11264	NaN	0.793749	1.01713	1.04192	NaN	0.848573	0.311007	1.19323	0.95813	NaN	0.94293	1.23264	1.02328	0.961876	1.20726	1.14349	0.802583	1.05087	0.773365	1.30062	NaN	NaN	0.992796	NaN			0.894074	0.723655	0.982626	1.07327	1.03563	1.27109	1.29095	0.973659	1.14326	1.05118	0.946412	0.971469
1.01878	0.762262	0.990884	1.05833	1.11953	1.1326	1.01983	1.09164	1.18594	0.862752	1.28637	1.11856	NaN	0.84197	1.01226	1.00877	NaN	0.864244	0.977698	1.18005	0.935129	NaN	0.978681	1.21219	1.01196	0.933241	1.27701	1.17515	0.910043	1.01311	0.869979	1.37154	NaN	NaN	1.01959	NaN			0.893899	0.697013	1.00898	1.1392	0.972059	1.28142	1.25574	0.972543	1.10931	1.00282	1.02482	1.00402
1.04206	0.791682	0.98661	1.04654	1.06376	1.10066	1.00909	1.03361	1.1664	0.881361	1.31785	1.10707	NaN	0.8383	0.985736	1.04357	NaN	0.872702	0.932814	1.08766	0.910979	NaN	0.894111	1.26263	0.931887	1.0079	1.35976	1.12526	0.993893	1.06686	0.948332	1.39941	NaN	NaN	0.996883	NaN			0.909188	0.650807	1.03037	1.15031	0.972772	1.2509	1.16981	1.17077	1.25343	0.982486	1.00308	0.980451
1.03647	0.808271	0.940282	1.09468	0.989952	1.17388	0.963397	1.20127	1.11613	0.925666	1.40682	1.07043	NaN	0.840649	1.05687	1.06214	NaN	0.768006	0.93713	1.09188	0.982688	NaN	0.974984	1.18471	0.92493	1.00215	1.24991	1.06587	0.9983	1.14524	0.993447	1.27966	NaN	NaN	1.01716	NaN			0.910364	0.668608	1.00575	1.12209	1.01213	1.24579	1.23569	1.06277	1.28265	0.982046	1.00077	1.03014
1.04811	0.770725	0.93907	1.11325	0.951909	1.24249	0.975388	1.10735	1.09691	0.987065	1.37971	1.00007	NaN	0.849965	0.989238	1.02729	NaN	0.754202	0.909923	1.04769	0.950207	NaN	0.978865	1.23367	0.886949	0.967645	1.22687	1.09536	1.03313	1.01694	1.00913	1.23606	NaN	NaN	0.963234	NaN			0.896247	0.635942	1.04413	1.07308	0.968704	1.26236	1.37543	1.04949	1.12153	0.93788	0.989545	1.0097
1.06498	0.867674	0.909312	1.06004	0.907922	1.19566	0.994982	1.0389	1.06765	0.967355	1.36756	0.963586	NaN	0.878029	0.421048	1.10996	NaN	0.812164	0.915061	0.990921	0.98253	NaN	0.982691	1.21744	0.848917	1.01141	1.14113	1.06254	1.0571	0.839692	0.934872	1.06598	NaN	NaN	0.97915	NaN			0.887823	0.607725	1.04919	1.11082	1.04217	1.21925	1.26384	1.01849	1.08877	0.930978	1.03094	1.02973
1.03949	0.9194	0.93188	1.05432	1.03407	1.09473	0.990487	1.05698	1.1727	1.02894	1.28427	1.02944	NaN	0.85625	1.08262	1.0212	NaN	0.821925	0.875116	0.995147	0.978708	NaN	1.09383	1.16978	0.821524	1.00904	1.07371	1.12005	1.12196	0.918155	0.829281	0.980228	NaN	NaN	0.969629	NaN			0.911722	0.61437	1.05578	1.10259	0.995868	1.25721	1.28283	0.992498	1.04693	0.961239	0.970875	1.03224
1.02298	0.899744	0.9289	1.05966	1.03972	1.06209	1.18992	1.08443	1.17894	0.932861	1.20756	1.05442	NaN	0.835935	1.0635	0.934663	NaN	0.830954	0.877477	1.03118	0.972318	NaN	1.07765	1.13805	0.831475	0.976865	1.14213	1.12306	1.14055	0.873	0.775745	0.944902	NaN	NaN	0.954575	NaN			0.913808	0.622989	0.993034	1.07347	0.996442	1.33854	1.28996	0.968666	1.07602	0.987803	0.93872	0.992712
1.0753	0.937195	0.948516	1.07933	1.04847	0.998815	1.26808	1.03583	1.19597	0.970563	1.15807	1.08625	NaN	0.871258	1.04127	0.987239	NaN	0.86222	0.874146	1.00881	1.07453	NaN	0.999597	1.11388	0.822781	0.994586	1.30534	1.1399	1.12655	0.900349	0.828206	0.935083	NaN	NaN	1.00101	NaN			0.935311	0.607596	0.999635	1.10576	1.01343	1.30437	1.21933	0.999039	1.07257	0.963927	0.945907	0.971318
1.04612	1.01859	1.11907	1.10472	0.980995	1.0137	1.14522	1.0615	1.21907	0.945485	1.13238	1.07518	NaN	0.94664	1.02888	1.06545	NaN	0.904903	0.885302	0.990348	0.992557	NaN	0.997749	0.766194	0.873896	0.98309	1.36983	1.11793	1.07995	0.847346	0.888593	1.0301	NaN	NaN	0.928822	NaN			0.906724	0.607629	1.00281	0.963412	1.0432	1.28784	1.25592	1.03052	1.05598	0.921289	0.994898	0.936637
1.03685	1.0254	1.03204	1.10359	0.973417	1.05725	1.39631	1.02457	1.22846	0.922662	1.08097	0.984811	0.996244	1.0862	0.998174	1.039	NaN	0.957831	0.863753	1.0194	0.988968	NaN	0.957037	1.03463	0.805459	0.913433	1.4006	1.0054	1.08768	0.912975	0.869264	1.11184	NaN	NaN	0.850119	NaN			0.878061	0.656768	0.975915	1.10663	1.01295	1.22042	1.1966	1.07992	1.0273	0.925289	0.989084	0.935374
1.06836	0.978011	0.926073	0.969607	0.962982	1.0991	1.186	1.018	1.19358	0.942395	1.10552	1.01887	0.985858	1.10444	1.06792	1.03406	NaN	0.871269	0.849889	0.95511	1.03472	NaN	0.96064	1.01404	0.741215	0.964774	1.30296	1.05247	0.923156	0.884323	0.85911	1.12344	NaN	NaN	0.823937	NaN			0.860454	0.624245	1.00179	1.1671	1.04044	1.26204	1.22107	1.02239	1.07063	0.921548	1.02782	0.927238
1.0269	1.05707	0.921847	1.01879	0.973744	0.971805	1.02932	1.06015	1.15204	1.00371	1.07285	1.05326	0.933655	1.07567	1.08593	0.936154	NaN	0.818726	0.827784	0.98042	1.04738	NaN	1.00733	1.00635	0.799524	0.959427	1.09189	0.968248	0.9019	1.01084	0.9491	1.2565	0.443487	NaN	0.75604	NaN			0.897907	0.661486	1.04166	1.00251	1.08266	1.2227	1.05562	0.991205	1.1522	0.943856	0.99049	0.928036
1.07301	1.01423	1.02601	1.09727	0.915516	0.900041	0.944996	1.04268	1.11634	0.962323	1.09096	0.980989	0.952821	1.03098	1.13856	0.938088	NaN	0.830259	0.821513	0.941527	1.09844	NaN	0.967179	1.04486	0.887724	0.98724	1.04113	0.961004	0.894264	1.04257	0.985578	1.26613	0.939963	NaN	0.691192	NaN			0.855504	0.63935	0.995491	0.970949	1.05991	1.24153	1.20322	0.997833	1.14835	0.917293	1.00808	0.869885
1.0035	1.00133	1.09432	1.02066	0.927964	0.906482	0.893035	1.03931	1.10849	0.914857	1.04708	1.06346	0.974895	0.957463	1.12433	0.922064	1.0307	0.860112	0.83483	0.913577	1.03729	NaN	0.277211	1.03992	0.905519	1.01765	1.11461	0.955704	0.944659	1.08906	1.01773	1.24747	1.0226	NaN	0.71564	NaN			0.836672	0.61532	1.01128	1.02303	1.03318	1.26382	1.15144	1.05527	1.15212	0.886968	1.02551	0.902722
1.01185	1.04836	1.05917	1.04325	0.994327	0.885739	1.05992	1.03732	1.05801	0.986426	0.969874	1.05325	1.05545	0.946878	1.09746	0.89425	0.981058	0.88045	0.892757	0.887798	1.02346	NaN	0.97743	0.973557	1.02076	1.05896	1.09312	0.938106	1.11505	1.08145	0.949147	1.26461	1.02158	NaN	0.745619	NaN			0.802491	0.500287	0.972978	1.03881	0.989255	1.21562	1.16201	0.99386	1.12708	0.87706	1.07455	0.890929
1.06284	1.11282	0.972585	0.501911	0.980729	0.872401	1.01088	0.974037	1.12653	0.965144	0.979722	1.1123	1.02253	0.99798	1.04758	0.924378	1.04489	0.872186	0.91747	0.921383	1.08326	NaN	0.937416	0.967066	1.00584	1.03745	1.08266	0.973513	1.22097	1.02334	0.874655	1.18497	1.06943	1.03416	0.860187	NaN			0.811607	0.560959	0.97681	0.945151	1.01944	1.20128	1.15226	1.03062	1.0631	0.89836	1.05414	0.982764
1.01131	1.08938	0.983817	1.11045	1.0018	0.870814	1.01182	0.966342	1.13836	0.990902	0.934305	1.00666	1.06065	1.03544	1.05091	1.15721	1.00724	0.860999	0.947068	0.945586	1.0605	NaN	0.976471	0.968246	0.970749	1.05818	1.08715	1.00121	1.34831	1.06191	0.879111	1.09964	1.02541	1.05562	0.980864	NaN			0.814138	0.534294	1.03129	1.0135	0.969272	1.13202	1.1157	0.973864	1.07534	0.768226	1.045	0.897985
1.02159	1.04259	1.01661	1.07322	0.975053	0.798336	1.05438	0.940308	1.09166	0.933242	0.474415	1.16526	1.05493	1.11292	1.00837	1.08827	1.03341	0.842061	1.0054	1.00394	1.05168	NaN	0.931514	0.959073	0.926586	1.06911	1.05707	1.0483	1.38241	0.98365	0.787216	1.16211	1.12535	0.96213	1.14565	NaN			0.784665	0.584786	1.0238	1.02192	0.994917	1.1667	1.14359	0.948551	1.04365	0.844846	1.0431	0.928301
1.06227	1.04657	1.01377	1.01923	0.988257	0.90242	1.03557	0.935092	1.09368	0.973263	1.00131	1.16404	1.06978	1.01013	0.99303	1.06307	0.98961	0.873215	0.999393	1.00699	0.991913	NaN	0.901214	0.966823	0.951951	1.03514	0.997885	1.00016	1.35349	0.857242	0.718866	1.15616	1.24027	0.8912	1.09778	NaN			0.770456	0.579799	0.953463	0.992984	1.05026	1.17038	1.16606	0.993403	1.04926	0.822203	1.02058	0.913325
1.17359	1.11558	0.929909	1.01678	1.05983	0.894301	1.05888	0.986276	0.936642	1.02811	0.906964	1.18087	1.0644	0.988543	1.01188	1.01003	0.963211	0.954755	0.990217	1.04031	0.957972	NaN	0.916408	1.0042	0.986348	0.977375	1.09633	0.97029	1.23924	0.907909	0.677484	1.25956	1.24433	0.807161	1.00006	NaN			0.76424	0.55606	1.14178	0.992051	0.976857	1.19093	1.11908	1.0252	1.05829	0.813359	1.01708	0.886624
1.15134	1.02408	0.894757	1.0197	1.02872	0.891923	1.05128	0.946969	1.05748	1.03908	0.928603	1.14807	1.039	1.03784	1.03081	0.97044	0.961639	0.964863	1.04093	1.01035	0.921696	NaN	0.921118	0.919252	1.0929	0.962258	1.07918	0.976874	1.05804	0.960603	0.769643	1.22872	1.12406	0.840017	0.973202	0.899807			0.780978	0.540954	1.10624	1.01962	1.00448	1.14422	1.18973	1.00761	1.03995	0.812601	1.01339	0.890839
1.08562	1.02788	0.938919	1.00196	1.0583	0.954554	0.997733	0.921263	1.02725	1.11207	0.93836	1.07726	1.00437	1.05846	0.999249	0.958502	0.969132	0.892118	1.02249	1.03049	1.05249	NaN	0.971359	0.981682	0.965064	1.00117	1.18916	1.006	0.85401	0.970006	0.843304	1.26551	1.10279	0.7751	0.951273	0.999427			0.771694	0.528001	0.988921	0.978505	0.990553	1.1634	1.23088	0.96416	1.04663	0.796274	0.970765	0.838542
1.09432	1.01084	0.937753	1.01733	1.00572	0.942711	1.03262	0.955276	1.10321	1.09373	0.992761	1.13535	0.941904	1.07955	0.999158	0.912007	0.93094	0.933599	0.941573	0.97812	1.07751	NaN	0.913395	0.893547	0.874261	0.971006	1.12253	0.969545	0.735675	1.02086	0.971929	1.2602	0.963353	0.700651	0.910423	0.965062			0.767093	0.574403	0.980428	0.98628	0.946705	1.13293	1.10958	0.976372	1.01686	0.754989	1.01261	0.827128
1.13138	1.00546	0.888755	0.986331	1.03809	1.09847	0.994527	0.906098	1.07822	1.07832	1.03575	1.20998	0.842535	1.01948	0.978198	0.977072	0.96612	0.95056	0.979404	0.993025	1.09054	NaN	0.863114	0.925812	0.917027	1.02316	1.15266	1.02079	0.81574	1.22349	0.838771	1.19623	0.990674	0.641669	0.976727	1.02894			0.772273	0.556639	0.970144	1.01195	0.962802	1.16958	1.09691	1.06287	1.06041	0.776413	0.994002	0.826826
1.12747	1.12946	0.935365	0.957887	1.02691	1.14967	1.01712	0.911721	1.01592	1.05643	1.02576	1.15943	0.814288	0.955848	0.96912	1.00778	1.01325	1.12277	1.01554	0.920766	1.08661	NaN	0.89189	0.893965	0.936665	1.06715	1.06106	1.0489	0.735024	1.27235	0.740707	1.16485	1.04173	0.636601	1.0253	1.04185			0.749756	0.554552	0.949323	1.01159	0.972594	1.04776	1.02891	0.965289	1.03971	0.729291	1.01898	0.774795
1.1439	1.20516	0.974392	0.910424	1.03836	1.1081	1.0418	0.947102	1.01337	0.994779	1.04073	1.26023	0.816099	0.968622	1.01465	1.01552	1.02782	0.991323	1.04725	0.938581	0.989623	NaN	0.881733	0.928974	1.06512	0.975258	0.988199	1.02017	0.771511	1.27344	0.711959	1.11075	1.07976	0.619685	1.00481	1.06491			0.742216	0.544006	0.911323	1.00666	1.00216	1.06478	1.03512	0.936087	0.98992	0.778729	1.02071	0.796499
1.16397	1.27722	1.05295	0.890065	1.04907	1.13017	0.990302	0.97518	0.98581	0.99093	0.966641	1.21512	0.842079	0.984649	1.04882	1.03132	1.0501	1.10963	1.03406	0.928665	0.96085	NaN	0.977815	0.917044	1.03265	0.937292	0.965006	1.03704	0.734503	1.24314	0.635481	1.04897	1.11736	0.713781	0.915016	1.07095			0.745157	0.552	0.951239	1.00145	0.794326	1.02932	1.09901	0.867557	0.991353	0.761363	0.982923	0.779067
1.15589	1.29518	1.06094	0.935073	1.01279	1.03343	1.01624	0.994733	0.926491	0.993525	1.02451	1.10625	0.937666	1.0201	1.0442	1.03502	1.11487	0.904324	0.967441	0.965304	0.921712	NaN	0.940879	0.958976	0.911522	0.868502	0.948213	1.06633	0.795164	1.3616	0.566517	0.977069	1.05911	0.837026	0.786297	1.291			0.718558	0.489484	0.863708	0.974906	0.937771	1.01012	0.990272	0.919628	1.00275	0.768924	0.967897	0.743476
1.18926	1.2741	1.10138	0.923354	1.03819	1.00108	1.06083	0.990667	0.997656	1.02429	0.956941	1.23364	0.952441	1.0453	1.04842	1.00135	1.11676	0.822719	0.887007	0.980825	0.95066	NaN	0.894457	0.942834	0.759385	0.903262	0.988337	1.00478	0.928643	1.35908	0.549772	0.907069	0.969319	0.921728	0.809902	1.3599			0.688522	0.455233	0.81201	0.953012	0.901941	1.06803	0.974437	0.869112	0.994294	0.723953	0.976321	0.734316
1.23274	1.14433	1.02671	0.899298	0.965876	0.906969	0.981927	1.01341	1.06076	1.01074	0.948995	1.2719	0.934944	1.03604	1.03116	0.937059	1.09589	0.884912	0.913746	0.996835	0.950291	NaN	0.971886	0.953189	0.797443	0.882969	0.963953	0.95364	1.13828	1.31088	0.617465	0.858502	1.08783	0.968225	0.831189	1.40737			0.674524	0.495944	0.823141	1.0287	0.814672	1.04196	0.9746	0.870451	0.981978	0.782673	0.974701	0.750813
1.26442	1.03452	0.961807	0.99744	0.970147	0.941966	0.908902	1.06736	1.01308	0.996207	0.996532	1.29906	1.00867	0.924664	0.982622	1.0358	1.12812	0.806616	1.00643	1.01029	0.940223	0.962099	1.00461	0.960612	0.742625	0.929822	1.00369	0.965768	1.34029	1.27442	0.842091	0.943026	1.0881	1.00751	0.87369	1.49129			0.665531	0.514665	0.852934	0.941389	0.80509	1.03973	0.926563	0.866359	0.981786	0.734103	0.971617	0.761708
1.33702	1.05113	0.917601	1.02033	1.01835	1.00406	0.965074	1.05158	1.06963	1.04927	1.03453	1.35841	1.06784	0.98924	0.913186	1.11667	1.12224	0.830962	0.97833	0.936603	0.895382	1.01512	0.938017	1.06234	0.670861	0.945958	1.01126	0.949557	1.4602	1.21654	0.932099	1.00716	1.07882	1.01352	0.755132	1.58149			0.637451	0.486503	0.803754	0.923371	0.762146	1.04228	1.00514	0.839634	0.956856	0.621891	0.967578	0.730015
1.33233	1.02272	0.950058	1.15261	1.00836	1.06917	1.0234	1.0506	1.07154	1.10137	0.98146	1.3699	1.09983	1.04044	0.98041	1.05028	1.20337	0.872191	1.00145	0.947779	0.858727	1.04362	0.925712	1.05955	0.745735	1.0006	1.0422	0.964694	1.41667	1.21828	0.917156	1.14785	1.09481	1.05451	0.709832	1.5287			0.661032	0.444568	0.826631	0.852321	0.795067	0.985779	1.00062	0.843163	0.984897	0.728051	0.996318	0.749842
1.49916	1.02346	0.932315	1.13249	0.973778	0.996593	1.0063	1.05343	1.08728	1.13622	0.928592	1.29684	1.12036	1.12239	1.03083	1.05858	1.17783	0.868594	1.03611	0.996573	0.864342	1.0169	0.946075	1.09905	0.835575	0.974933	0.990562	1.04373	1.28267	1.25668	0.945866	1.06222	1.01898	1.15566	0.751984	1.49371			0.633396	0.429154	0.861437	0.810684	0.759693	1.05069	0.931231	0.781712	0.963318	0.755078	0.986013	0.783801
1.56428	1.0912	0.869116	1.08972	1.01219	0.928381	1.11561	1.00734	1.06549	1.14216	0.977274	1.44001	0.991048	1.06243	1.05271	1.01977	1.29013	0.936262	0.935401	0.971885	0.915724	1.00068	0.991067	1.0107	0.930298	1.019	0.890269	1.04955	1.25578	1.108	0.884188	1.09291	1.08838	1.11307	0.885175	1.49078			0.574455	0.447728	0.673945	0.814473	0.772842	0.877709	1.01066	0.813963	0.938443	0.749278	0.976766	0.71352
1.56471	1.16146	0.955393	1.09964	0.911768	1.05984	1.10031	1.01201	1.02417	1.13407	1.05985	1.4153	0.466877	0.974227	1.07882	1.08788	1.28764	0.791956	0.97219	1.06029	0.906465	0.961586	1.04637	1.03974	0.974964	1.01654	0.960882	1.0267	1.27928	0.99338	1.09333	1.09072	1.02359	1.09515	1.02257	1.40877			0.579927	0.357551	0.612139	0.833509	0.740294	1.00381	1.01164	0.802955	0.942039	0.743644	0.914005	0.687394
1.59006	1.25655	1.07408	1.17323	0.998699	1.04723	1.06158	1.08904	1.05514	1.14425	1.09103	1.37662	1.14538	0.960345	1.10984	1.14706	1.29397	0.915067	1.0019	1.00807	0.892489	1.00646	1.02111	1.1058	1.10135	0.972272	1.03372	1.03372	1.28435	0.882646	1.22737	1.05617	0.972846	1.05144	1.10586	1.36613			0.544172	0.391076	0.768045	0.775693	0.758799	0.99103	1.01782	0.803335	0.876419	0.698589	0.829366	0.67309
1.46861	1.21573	1.03187	1.11801	1.03754	1.04385	1.20069	1.07246	1.06932	1.12788	1.19291	1.36248	1.09555	1.06635	1.0595	1.11205	1.28968	0.898194	1.02373	1.08458	0.951001	1.06631	1.13695	1.10436	1.04214	1.02066	0.993491	0.988009	1.32922	0.876691	1.13904	0.983261	0.966847	1.08998	1.28705	1.35902			0.576343	0.34977	0.756888	0.761308	0.688901	0.999383	0.969276	0.86396	0.886957	0.688129	0.839023	0.675643
1.47101	1.20247	1.01362	1.1465	1.01221	1.03785	1.15204	1.14659	1.09793	0.985287	1.1859	1.34327	1.14133	1.0778	0.979938	1.2482	1.22096	0.90151	1.02334	1.03448	1.0182	1.04763	1.09906	1.114	1.0758	1.04752	0.989288	0.962152	1.37082	1.03973	1.17042	0.986497	0.929362	1.00382	1.37543	1.32904			0.54959	0.40389	0.70266	0.690711	0.685674	0.970086	0.984023	0.75451	0.862498	0.709262	0.77186	0.678164
1.55253	1.26995	1.04697	1.20635	0.980505	1.05292	1.1874	1.07283	1.07092	1.03575	1.16074	1.42348	1.1894	1.0481	1.0808	1.28492	0.618881	0.948905	0.982175	0.97017	1.00289	1.05447	1.07242	1.09678	1.12267	1.13106	0.952626	0.896644	1.45449	1.1524	1.10828	1.0413	1.04195	0.987153	1.34466	1.50169			0.514668	0.387099	0.675061	0.703877	0.662813	0.946066	0.914262	0.714044	0.84127	0.733131	0.802877	0.636711
1.70534	1.24944	1.12954	1.32809	0.956813	0.978994	1.11441	1.17313	1.16037	1.10153	1.09471	1.48576	1.19251	1.11207	1.06739	1.1635	1.49144	0.957384	0.937397	1.09865	1.05625	1.08517	1.03747	1.04775	1.13337	1.15062	1.06175	1.00258	1.42752	1.10999	1.045	1.00834	0.987785	0.977391	1.24597	1.49801			0.504397	0.417631	0.674718	0.694006	0.681567	0.971496	0.919205	0.721869	0.795865	0.66293	0.777443	0.616522
1.84351	1.26713	1.09407	1.37701	0.874171	1.024	1.05949	1.24832	1.1706	1.11837	1.06645	1.35465	1.24625	1.10041	1.10981	1.1484	1.50237	0.933172	1.10611	1.15629	0.985866	1.02379	1.20685	1.04884	1.21523	1.17922	1.10922	1.02879	1.30928	1.21416	0.836518	0.990192	1.14824	0.98091	1.24672	1.57058			0.496915	0.405866	0.683668	0.674755	0.725067	0.917606	0.83503	0.652396	0.786232	0.644519	0.740518	0.589984
1.91012	1.41619	1.01241	1.46577	0.888732	1.01773	1.01946	1.29937	1.20403	1.16366	1.1421	1.5685	1.16639	1.1296	1.13629	1.06303	1.54476	0.926943	1.07356	1.10982	1.04397	1.16833	1.13132	1.09217	1.26154	1.06942	1.10115	1.14574	1.26847	1.34674	0.651959	0.990408	1.23603	0.96075	1.25761	1.72872			0.467354	0.372196	0.667088	0.619729	0.653597	0.826591	0.764138	0.624027	0.742538	0.584942	0.69514	0.514909
1.81248	1.38078	1.05834	1.5053	0.875368	1.12174	1.07942	1.41343	1.13393	1.25337	1.15238	1.66948	1.24707	1.10232	1.0711	1.10977	1.48713	0.938622	1.09574	1.19596	1.05831	1.21268	0.963758	1.073	1.23985	1.07887	1.17537	1.16974	1.32435	1.39455	0.57001	1.0691	1.18605	0.999783	1.15344	1.68759			0.475237	0.423216	0.689103	0.589265	0.663254	0.738326	0.673904	0.576026	0.789178	0.554809	0.662073	0.51614
1.80158	1.24464	1.06954	1.54584	0.88186	1.16959	1.08456	1.37444	1.16404	1.23866	1.22045	1.43737	1.33166	1.03526	1.03773	1.05144	1.64522	0.991568	1.00711	1.07729	1.04743	1.22868	1.02255	1.00706	1.30942	1.0578	1.33811	1.28422	1.44023	1.51126	0.559176	1.16337	1.16577	0.97001	1.13255	1.78398			0.438196	0.434052	0.689224	0.565893	0.636132	0.641531	0.785087	0.542913	0.627853	0.558185	0.607195	0.52247
1.98424	1.30393	1.18778	1.47685	0.710243	1.09549	1.1293	1.36398	1.10619	1.29399	1.20841	1.71055	1.25026	1.00939	1.1063	1.10282	1.57981	1.02663	1.00019	1.19395	1.03492	1.17196	0.983168	0.985492	1.3894	1.05032	1.39472	1.37996	1.55935	1.46955	0.594755	1.2077	1.15775	1.08055	1.16222	1.82732			0.451215	0.316908	0.664618	0.573241	0.568367	0.636771	0.718632	0.507096	0.621076	0.572898	0.598509	0.449793
1.93344	1.33742	1.1733	1.796	0.848486	1.13979	1.15907	1.41027	1.0857	1.31454	1.20441	1.6586	1.24196	0.945902	1.13573	1.07472	1.62388	0.98134	1.05689	1.30096	1.05431	1.23077	1.03911	0.945858	1.57242	1.09075	1.29879	1.42608	1.65896	1.61736	0.629519	1.41498	1.3667	1.34918	0.835337	1.72763			0.438172	0.357643	0.546217	0.539693	0.519371	0.597853	0.746533	0.502163	0.611224	0.523791	0.637213	0.465691
2.2565	1.30992	1.37632	2.01281	0.924446	1.31136	1.36427	1.45227	1.16423	1.29505	1.3179	1.52109	1.13508	0.983793	1.16612	1.10527	1.77124	1.06983	1.08864	1.20767	1.21674	1.17662	1.00809	0.906255	1.5972	1.2212	1.2515	1.51344	1.71443	1.64401	0.612232	1.49419	1.44535	1.38132	0.86903	1.75834			0.353375	0.344271	0.577757	0.477171	0.562743	0.540429	0.565233	0.48018	0.603643	0.562296	0.599213	0.458893
2.24825	1.38039	1.35167	1.96653	0.926778	1.27112	0.867841	1.55861	1.22325	1.61681	1.30066	1.6984	1.41359	1.00245	1.17911	1.13446	1.79861	1.01994	1.17293	1.25783	1.20763	1.19014	1.23515	0.911286	1.43521	1.31361	1.26083	1.55527	1.82506	1.77996	0.690963	1.64417	1.58942	1.31894	0.918051	1.57751			0.34945	0.347759	0.540472	0.451853	0.502019	0.543603	0.385609	0.441196	0.564252	0.416876	0.568568	0.476719
2.46091	1.37204	1.34004	2.14206	1.01388	1.20785	0.851634	1.55423	1.23721	1.51662	1.43406	1.93273	1.36962	1.11132	1.25831	1.19454	1.88582	1.23017	1.2233	1.37593	1.24965	1.22908	1.21662	1.02369	1.55099	1.23465	1.27375	1.52753	1.94075	1.82519	0.835403	1.57967	1.40269	1.25905	0.857349	1.61707			0.340135	0.352068	0.572917	0.395264	0.439548	0.550655	0.522662	0.423727	0.558196	0.423928	0.497828	0.371749
2.45805	1.50853	1.36738	2.62324	1.01214	1.35013	0.945339	1.86346	1.22125	1.76848	1.50331	1.98474	1.50309	1.18482	1.25755	1.19416	2.06422	1.26655	1.23591	1.29456	1.28547	1.26398	1.18822	1.18926	1.53602	1.45089	1.15872	1.82505	1.95665	1.84303	1.08185	1.60931	1.522	1.30912	1.04512	1.64725			0.346347	0.339805	0.413957	0.343593	0.403208	0.558564	0.633086	0.406322	0.527734	0.333788	0.448693	0.320728
2.22445	1.50085	1.60053	2.72586	1.19786	1.55339	1.05512	2.0157	1.3771	1.67675	1.52985	1.80254	1.5543	1.24616	1.58558	1.14386	2.15758	1.44157	1.28372	1.50047	1.31288	1.314	1.20764	1.39655	1.71993	1.45166	1.25077	1.77969	1.87711	1.83101	1.24027	1.77123	1.51219	1.42792	1.17348	1.66559			0.376233	0.369978	0.392237	0.319656	0.326606	0.479023	0.425768	0.301285	0.544469	0.35469	0.403974	0.252591
2.50889	1.58944	1.63749	3.01843	1.49251	1.73982	1.48612	2.30458	1.58989	1.58363	1.78758	1.62591	1.66151	1.27637	1.4503	1.07299	2.5614	1.45495	1.46639	1.29809	1.35527	1.58472	1.2775	1.26793	1.69548	1.346	1.39213	1.88155	1.627	1.75334	1.34107	1.61616	1.38716	1.57309	1.19806	1.69963			0.333061	0.309096	0.361528	0.236898	0.265308	0.403843	0.552231	0.296713	0.48206	0.300755	0.374265	0.219523
2.66184	1.58491	1.74098	2.97433	1.31572	2.08557	1.25248	2.76056	1.47715	1.76311	1.73753	1.90902	1.69217	1.50825	1.34752	1.25043	2.6975	1.46973	1.40465	1.43395	1.45879	1.53305	1.45448	1.27227	1.59252	1.42751	1.52173	1.97329	1.78116	1.71908	1.30328	1.53316	1.30233	2.02337	1.36883	1.91525			0.315642	0.353402	0.242766	0.300215	0.226571	0.313782	0.445805	0.261911	0.37688	0.232973	0.331326	0.203073
2.08601	1.96631	1.69044	2.36618	1.49092	1.82091	1.2756	3.1416	1.72717	1.7954	1.72397	1.86661	1.93816	1.51214	1.26386	1.61959	2.87506	1.3478	1.61981	1.54723	1.50201	1.65496	1.53486	1.34737	1.82581	1.46607	1.58858	2.15226	1.94149	1.95954	1.29142	1.64987	1.49482	2.02655	1.59719	2.1215			0.399142	0.232165	0.264112	0.158008	0.246908	0.264266	0.410448	0.232009	0.263163	0.160273	0.276437	0.196792
2.56089	1.61732	1.62839	2.32847	1.46815	1.37869	1.32325	2.15916	1.56369	2.25497	1.67693	1.87069	1.78942	1.76176	1.484	1.58593	2.74706	1.49826	1.86791	1.4577	1.69948	1.94822	1.82746	1.80716	2.0383	1.47246	1.62862	2.50331	1.94556	2.04954	1.1926	1.66368	2.0077	2.04402	1.69601	2.35614			0.274028	0.300345	0.415293	0.30416	0.226571	0.352498	0.209323	0.239794	0.444781	0.312334	0.305962	0.175033
[truncated: 24 more columns]

## Sheet: F1I
perimeter	total MRLC int
1.0733	1.0996
1.0784	1.0846
1.0643	1.0758
1.0469	1.0615
1.0376	1.0696
1.0302	1.0802
1.0291	1.0869
1.0203	1.09
1.0232	1.0992
1.0136	1.1069
1.0099	1.1173
1.0184	1.1344
1.0376	1.1451
1.045	1.1333
1.0525	1.1111
1.0601	1.0961
1.0711	1.0921
1.0771	1.083
1.0903	1.0716
1.1011	1.0668
1.1001	1.0577
1.0797	1.0521
1.0706	1.064
1.0656	1.0759
1.05	1.0888
1.0366	1.0907
1.0261	1.1004
1.0179	1.1107
1.0132	1.1168
1.007	1.1096
1.0184	1.1014
1.0324	1.1013
1.0447	1.0982
1.0563	1.0923
1.0691	1.0813
1.0825	1.0635
1.0906	1.047
1.097	1.029
1.1086	1.0231
1.1076	1.0165
1.1056	1.0016
1.1014	0.9883
1.0928	0.9779
1.0828	0.9764
1.0703	0.9769
1.0549	0.9792
1.0393	0.9797
1.0238	0.9816
1.008	0.9784
0.9882	0.9748
0.9687	0.9737
0.9643	0.9767
0.9608	0.9818
0.9577	0.9839
0.9612	0.9914
0.9659	1.0062
0.9677	1.0179
0.9729	1.0328
0.9777	1.0508
0.9826	1.0638
0.9829	1.0697
0.9937	1.0741
1.0052	1.0768
1.0053	1.0718
1.0039	1.0647
1.0094	1.0617
1.0194	1.0594
1.0363	1.0544
1.0528	1.0518
1.0705	1.05
1.0742	1.053
1.0816	1.0557
1.0833	1.0623
1.0852	1.0659
1.0803	1.0654
1.0733	1.0626
1.0598	1.0596
1.0484	1.0628
1.0272	1.0724
1.0147	1.0803
0.993	1.0926
0.9765	1.1016
0.9639	1.1137
0.9542	1.1146
0.9438	1.1246
0.9313	1.1305
0.9179	1.1386
0.9203	1.1444
0.9153	1.1456
0.9242	1.1489
0.9377	1.1557
0.944	1.1578
0.9557	1.1639
0.9608	1.1628
0.9723	1.1711
0.9829	1.1661
0.9856	1.1504
0.9881	1.1343
0.9925	1.1139
0.9983	1.0942
1.0013	1.0808
0.9968	1.0706
0.9987	1.06
1.0008	1.0491
1.0009	1.0401
1.0003	1.0393
1.0019	1.0338
0.9971	1.0355
0.9934	1.032
1.0026	1.0288
1.0129	1.0305
1.0147	1.0342
1.0083	1.0298
1.0101	1.0361
1.0205	1.0476
1.0216	1.0604
1.0163	1.0684
1.0123	1.0836
1.0039	1.0948
0.9943	1.1137
0.9904	1.1308
0.9918	1.1521
0.9794	1.1621
0.956	1.1624
0.9457	1.1708
0.9326	1.1749
0.9227	1.1798
0.9009	1.1796
0.8845	1.1769
0.8661	1.1727
0.8485	1.1686
0.8326	1.1684
0.8226	1.1773
0.805	1.1751
0.7926	1.1837
0.7768	1.1851
0.7824	1.1878
0.7776	1.1825
0.7823	1.1847
0.7847	1.1867
0.7919	1.1863
0.7951	1.1743
0.7971	1.1681
0.7969	1.1555
0.7984	1.1473
0.7847	1.137
0.7814	1.1347
0.7689	1.1215
0.7665	1.1123
0.7594	1.1068
0.7536	1.1093
0.7485	1.1163
0.7573	1.1305
0.7596	1.1453
0.7585	1.1619
0.7742	1.1787
0.7777	1.2006
0.7751	1.2161
0.7688	1.2414
0.7718	1.2705
0.7728	1.2933
0.7589	1.3126
0.7407	1.335
0.73	1.3623
0.7034	1.3749
0.6853	1.3927
0.6658	1.4206
0.6516	1.4419
0.628	1.4575
0.61	1.4729
0.5904	1.4768
0.5857	1.4752
0.5774	1.4755
0.5693	1.4865
0.5671	1.4923
0.5615	1.5065
0.5578	1.5238
0.5527	1.5459
0.558	1.5727
0.5495	1.6108
0.5331	1.6767
0.5124	1.7787
0.4879	1.8665
0.4589	1.9778
0.4347	2.0702
0.3799	2.2052
0.3418	2.3989
0.3207	2.5084

## Sheet: F1J
MRLC rate of change	constriction rate
1.099	-0.3143
1.0835	-0.2769
1.0699	-0.2638
1.0652	-0.2661
1.0703	-0.2506
1.0857	-0.192
1.1044	-0.1463
1.1209	-0.1689
1.1305	-0.2532
1.127	-0.3282
1.1156	-0.3183
1.1111	-0.189
1.1168	-0.0097
1.1287	0.1305
1.1373	0.1726
1.1358	0.1375
1.1287	0.0907
1.1267	0.0832
1.1339	0.0899
1.1383	0.046
1.1398	-0.1117
1.1351	-0.3685
1.1215	-0.64
1.1001	-0.8278
1.072	-0.8828
1.0403	-0.8504
1.0135	-0.7882
0.9984	-0.7103
0.9957	-0.5801
1.0044	-0.36
1.0198	-0.0551
1.0351	0.1812
1.0459	0.4304
1.0497	0.5722
1.0504	0.6335
1.0563	0.6391
1.071	0.518
1.0891	0.3511
1.1042	0.1778
1.1082	0.0777
1.0994	0.0403
1.0903	0.027
1.089	0.0516
1.0952	0.1004
1.1028	0.1391
1.1071	0.1502
1.1071	0.1636
1.1122	0.1656
1.1261	0.159
1.1369	0.1035
1.1388	-0.0103
1.1301	-0.1783
1.1057	-0.3432
1.0697	-0.4455
1.0342	-0.4849
1.0078	-0.4409
0.992	-0.3267
0.9909	-0.2122
0.9961	-0.1675
1	-0.2057
1.006	-0.2859
1.0148	-0.34
1.0252	-0.3113
1.0341	-0.1754
1.0432	0.0334
1.0513	0.2413
1.0566	0.3779
1.0619	0.4001
1.0678	0.3197
1.0727	0.1937
1.0786	0.1065
1.0871	0.1231
1.1042	0.2513
1.1252	0.4754
1.1534	0.7369
1.1819	0.9158
1.2025	0.9108
1.2141	0.6853
1.2131	0.3369
1.2043	0.0056
1.188	-0.1849
1.1699	-0.1961
1.155	-0.0946
1.1438	-0.0022
1.1369	0.1079
1.1339	0.2608
1.1354	0.3512
1.1397	0.4154
1.1582	0.4598
1.1754	0.3833
1.1936	0.1841
1.2097	0.0079
1.2217	-0.0784
1.23	-0.1114
1.2364	-0.0892
1.2387	-0.0582
1.2314	0.0847
1.2163	0.0337
1.199	-0.1307
1.1858	-0.3465
1.1728	-0.4676
1.1671	-0.3588
1.1689	-0.0943
1.1739	0.1558
1.1782	0.243
1.177	0.2059
1.1655	0.1167
1.1503	0.0834
1.1415	0.0642
1.1409	0.0668
1.1465	0.0985
1.1581	0.1712
1.1701	0.3152
1.1803	0.5185
1.1885	0.7133
1.1965	0.833
1.2065	0.8347
1.2138	0.7043
1.2123	0.4644
1.2031	0.2355
1.1834	0.0137
1.1576	-0.1167
1.137	-0.211
1.1292	-0.2323
1.135	-0.2006
1.1495	-0.1045
1.1638	0.0894
1.1739	0.2933
1.1851	0.4418
1.205	0.628
1.233	0.8126
1.2643	0.872
1.2933	0.8745
1.3132	0.857
1.3246	0.7994
1.3345	0.7203
1.3488	0.6202
1.3688	0.5609
1.3922	0.5239
1.4179	0.527
1.4464	0.5502
1.4778	0.5638
1.5169	0.5455
1.5421	0.5084
1.5569	0.4704
1.5622	0.4269
1.5571	0.378
1.5403	0.3247
1.5111	NaN
NaN	NaN
NaN	NaN
NaN	NaN
NaN	NaN
NaN	NaN
NaN	NaN
NaN	NaN
NaN	NaN
NaN	NaN
NaN	NaN
NaN	NaN
NaN	NaN
NaN	NaN
NaN	NaN
NaN	NaN
NaN	NaN
NaN	NaN
NaN	NaN
NaN	NaN
NaN	NaN
NaN	NaN
NaN	NaN
NaN

## Sheet: F1JJ
constriction yield
1.21661	1.03517	0.470149	0.0112883	0.948865	0.471227	NaN	NaN	NaN	NaN	NaN
NaN	NaN	0.509649	-0.0975047	0.72103	0.668552	0.626748	0.736501	0.657644	0.14291	1.00196
NaN	NaN	0.739318	0.545378	0.546806	0.205714	2.72645	0.484332	0.381448	1.27001	1.0222
1.20901	0.581978	-0.0789445	0.621151	0.706647	0.628964	NaN	NaN	NaN	NaN	NaN
1.11492	0.833982	0.986371	0.541326	0.772854	0.422523	1.59756	1.06622	NaN	NaN	NaN
NaN	0.550726	0.121201	0.441244	0.164224	0.693783	1.1611	0.482786	0.456419	NaN	NaN
0.0883993	-0.0731557	0.590304	NaN	0.886965	0.78712	NaN	NaN	NaN	NaN	NaN
0.348628	0.25193	-0.0532977	0.270349	0.526812	0.774463	0.638103	NaN	NaN	NaN	NaN
-0.418735	0.697325	0.771751	0.301484	0.727832	0.53388	0.660062	NaN	NaN	NaN	NaN
-0.170871	0.132433	0.446456	-0.0408495	0.293577	0.628401	NaN	0.423563	0.87557	NaN	NaN
0.71614	0.334377	0.500613	0.522116	0.751688	1.11369	0.465112	NaN	NaN	NaN	NaN
-0.112626	0.257469	0.200689	0.139275	0.525814	0.0579393	0.475601	0.716147	0.0868048	0.82513	0.450754
0.194547	0.453273	0.311622	0.0474131	0.532243	0.36578	-0.0450408	0.522899	0.702041	NaN	NaN
-0.218005	0.241187	0.511916	0.104232	NaN	0.815849	0.39856	NaN	NaN	NaN	NaN
0.155323	0.665638	NaN	0.055318	0.295535	NaN	0.55211	0.652425	NaN	NaN	NaN

## Sheet: F1SA
junctional myosin intensity																	medial myosin intensity																	total myosin intensity
NaN	NaN	NaN	NaN	NaN	NaN	NaN	NaN	1.09625	NaN	NaN	NaN	NaN	NaN	NaN			NaN	NaN	NaN	NaN	NaN	NaN	0.619369	NaN	NaN	NaN	NaN	NaN	NaN	NaN	NaN			NaN	NaN	NaN	NaN	NaN	NaN	NaN	NaN	1.01131	NaN	NaN	NaN	NaN	NaN	NaN
NaN	NaN	NaN	NaN	NaN	NaN	NaN	NaN	1.10846	NaN	NaN	NaN	NaN	NaN	NaN			NaN	NaN	NaN	NaN	NaN	NaN	0.66963	NaN	1.09303	NaN	NaN	NaN	NaN	NaN	NaN			NaN	NaN	NaN	NaN	NaN	NaN	NaN	NaN	1.0388	NaN	NaN	NaN	NaN	NaN	NaN
NaN	NaN	NaN	NaN	NaN	NaN	NaN	NaN	1.0228	NaN	NaN	NaN	NaN	NaN	NaN			NaN	NaN	NaN	NaN	NaN	NaN	0.666449	NaN	1.09593	NaN	NaN	NaN	NaN	NaN	NaN			NaN	NaN	NaN	NaN	NaN	NaN	NaN	NaN	0.964617	NaN	NaN	NaN	NaN	NaN	NaN
NaN	NaN	NaN	NaN	NaN	NaN	1.10502	NaN	1.06452	NaN	NaN	NaN	NaN	NaN	NaN			NaN	NaN	NaN	NaN	NaN	NaN	0.692951	NaN	1.08559	NaN	NaN	NaN	NaN	NaN	NaN			NaN	NaN	NaN	NaN	NaN	NaN	0.909365	NaN	1.01018	NaN	NaN	NaN	NaN	NaN	NaN
NaN	NaN	NaN	NaN	NaN	NaN	1.15817	NaN	1.08522	NaN	NaN	NaN	NaN	NaN	NaN			NaN	NaN	NaN	NaN	NaN	NaN	0.692214	NaN	1.12152	NaN	NaN	NaN	NaN	NaN	NaN			NaN	NaN	NaN	NaN	NaN	NaN	0.981461	NaN	1.01795	NaN	NaN	NaN	NaN	NaN	NaN
NaN	NaN	NaN	NaN	NaN	NaN	1.17998	NaN	1.06091	NaN	NaN	NaN	NaN	NaN	NaN			NaN	NaN	NaN	NaN	NaN	NaN	0.71989	NaN	1.11831	NaN	NaN	NaN	NaN	NaN	NaN			NaN	NaN	NaN	NaN	NaN	NaN	1.00305	NaN	0.975563	NaN	NaN	NaN	NaN	NaN	NaN
NaN	NaN	NaN	NaN	NaN	NaN	1.18533	NaN	1.07156	NaN	NaN	NaN	NaN	NaN	NaN			NaN	NaN	NaN	NaN	NaN	NaN	0.667811	NaN	1.08598	NaN	NaN	NaN	NaN	NaN	NaN			NaN	NaN	NaN	NaN	NaN	NaN	1.02003	NaN	1.01382	NaN	NaN	NaN	NaN	NaN	NaN
NaN	NaN	NaN	NaN	NaN	NaN	1.19673	NaN	1.04868	NaN	NaN	NaN	NaN	NaN	NaN			NaN	NaN	NaN	NaN	NaN	NaN	0.680225	NaN	1.06408	NaN	NaN	NaN	NaN	NaN	NaN			NaN	NaN	NaN	NaN	NaN	NaN	1.0262	NaN	0.965231	NaN	NaN	NaN	NaN	NaN	NaN
NaN	NaN	NaN	NaN	NaN	NaN	1.19224	NaN	1.08101	NaN	NaN	NaN	NaN	NaN	NaN			NaN	NaN	NaN	NaN	NaN	NaN	0.591367	NaN	1.01381	NaN	NaN	NaN	NaN	NaN	NaN			NaN	NaN	NaN	NaN	NaN	NaN	1.02634	NaN	0.986186	NaN	NaN	NaN	NaN	NaN	NaN
NaN	NaN	NaN	NaN	NaN	NaN	1.18537	NaN	1.07464	NaN	NaN	NaN	NaN	NaN	NaN			NaN	NaN	NaN	NaN	NaN	NaN	0.583578	NaN	1.03922	NaN	NaN	NaN	NaN	NaN	NaN			NaN	NaN	NaN	NaN	NaN	NaN	1.00575	NaN	1.01172	NaN	NaN	NaN	NaN	NaN	NaN
NaN	NaN	NaN	NaN	NaN	NaN	1.17302	NaN	1.11257	NaN	NaN	NaN	NaN	NaN	NaN			NaN	NaN	NaN	NaN	NaN	NaN	0.589411	NaN	1.09288	NaN	NaN	NaN	NaN	NaN	NaN			NaN	NaN	NaN	NaN	NaN	NaN	0.998582	NaN	1.02327	NaN	NaN	NaN	NaN	NaN	NaN
NaN	NaN	NaN	NaN	NaN	NaN	1.17375	NaN	1.10568	NaN	NaN	NaN	NaN	NaN	NaN			NaN	NaN	NaN	NaN	NaN	NaN	0.582649	NaN	1.08728	NaN	NaN	NaN	NaN	NaN	NaN			NaN	NaN	NaN	NaN	NaN	NaN	0.989109	NaN	1.03764	NaN	NaN	NaN	NaN	NaN	NaN
NaN	NaN	NaN	NaN	NaN	NaN	1.18213	NaN	1.13446	NaN	NaN	NaN	NaN	NaN	NaN			NaN	NaN	NaN	NaN	NaN	NaN	0.582238	NaN	1.13372	NaN	NaN	0.985756	NaN	NaN	NaN			NaN	NaN	NaN	NaN	NaN	NaN	0.975007	NaN	1.06367	NaN	NaN	NaN	NaN	NaN	NaN
NaN	NaN	NaN	NaN	NaN	NaN	1.18377	NaN	1.16182	NaN	NaN	NaN	NaN	NaN	NaN			NaN	NaN	NaN	NaN	NaN	NaN	0.573062	NaN	1.1298	NaN	NaN	1.0354	NaN	NaN	NaN			NaN	NaN	NaN	NaN	NaN	NaN	0.984265	NaN	1.09603	NaN	NaN	NaN	NaN	NaN	NaN
NaN	NaN	NaN	NaN	NaN	NaN	1.14981	NaN	1.16204	NaN	NaN	NaN	NaN	NaN	NaN			NaN	NaN	NaN	NaN	NaN	NaN	0.575778	NaN	1.13889	NaN	NaN	1.11506	NaN	NaN	NaN			NaN	NaN	NaN	NaN	NaN	NaN	0.969903	NaN	1.08878	NaN	NaN	NaN	NaN	NaN	NaN
NaN	NaN	NaN	NaN	NaN	NaN	1.18576	NaN	1.15767	NaN	NaN	NaN	NaN	NaN	NaN			NaN	NaN	NaN	NaN	NaN	NaN	0.610039	NaN	1.11766	NaN	NaN	1.10804	NaN	NaN	NaN			NaN	NaN	NaN	NaN	NaN	NaN	0.989869	NaN	1.09606	NaN	NaN	NaN	NaN	NaN	NaN
NaN	NaN	NaN	NaN	NaN	NaN	1.181	NaN	1.17604	NaN	NaN	NaN	NaN	NaN	NaN			NaN	NaN	NaN	NaN	NaN	NaN	0.62978	NaN	1.21763	NaN	NaN	1.09469	NaN	NaN	NaN			NaN	NaN	NaN	NaN	NaN	NaN	0.996121	NaN	1.1282	NaN	NaN	NaN	NaN	NaN	NaN
NaN	NaN	NaN	NaN	NaN	NaN	1.1569	NaN	1.13964	NaN	NaN	NaN	NaN	NaN	NaN			NaN	NaN	NaN	NaN	NaN	NaN	0.590554	NaN	1.21385	NaN	NaN	1.12526	NaN	NaN	NaN			NaN	NaN	NaN	NaN	NaN	NaN	0.972317	NaN	1.13075	NaN	NaN	NaN	NaN	NaN	NaN
NaN	NaN	NaN	NaN	NaN	NaN	1.16169	NaN	1.11269	NaN	NaN	NaN	NaN	NaN	NaN			NaN	NaN	NaN	NaN	NaN	NaN	0.545898	NaN	1.2387	NaN	NaN	1.10139	NaN	NaN	NaN			NaN	NaN	NaN	NaN	NaN	NaN	0.989868	NaN	1.05695	NaN	NaN	NaN	NaN	NaN	NaN
NaN	NaN	NaN	NaN	NaN	NaN	1.21082	NaN	1.11499	NaN	NaN	1.06152	NaN	NaN	NaN			NaN	NaN	NaN	NaN	NaN	NaN	0.63277	NaN	1.1577	NaN	0.790488	1.08769	NaN	NaN	NaN			NaN	NaN	NaN	NaN	NaN	NaN	1.02719	NaN	1.06068	NaN	NaN	0.985587	NaN	NaN	NaN
NaN	NaN	NaN	NaN	NaN	NaN	1.22376	NaN	1.112	NaN	NaN	1.07374	NaN	NaN	NaN			NaN	NaN	NaN	NaN	NaN	NaN	0.630529	NaN	1.21419	NaN	0.773448	1.00716	NaN	NaN	NaN			NaN	NaN	NaN	NaN	NaN	NaN	1.03612	NaN	1.07297	NaN	NaN	1.01555	NaN	NaN	NaN
NaN	NaN	NaN	NaN	NaN	NaN	1.22118	NaN	1.09807	NaN	NaN	1.07693	NaN	NaN	NaN			NaN	NaN	NaN	NaN	NaN	NaN	0.602135	NaN	1.23511	NaN	0.713847	1.04423	1.28983	NaN	NaN			NaN	NaN	NaN	NaN	NaN	NaN	1.0181	NaN	1.06465	NaN	NaN	1.04251	NaN	NaN	NaN
NaN	NaN	NaN	NaN	NaN	NaN	1.25273	NaN	1.07871	NaN	NaN	1.06207	NaN	NaN	NaN			NaN	NaN	NaN	NaN	NaN	NaN	0.614325	NaN	1.13765	NaN	0.764829	1.02002	1.13505	NaN	NaN			NaN	NaN	NaN	NaN	NaN	NaN	1.06995	NaN	1.04096	NaN	NaN	1.04872	NaN	NaN	NaN
NaN	NaN	NaN	NaN	NaN	NaN	1.2869	NaN	1.11108	NaN	NaN	1.0717	1.05235	NaN	NaN			NaN	NaN	NaN	NaN	NaN	NaN	0.590947	NaN	1.22132	1.24466	0.777633	0.965671	1.19065	NaN	NaN			NaN	NaN	NaN	NaN	NaN	NaN	1.12216	NaN	1.04685	NaN	NaN	1.04071	1.1053	NaN	NaN
NaN	NaN	NaN	NaN	NaN	NaN	1.27961	1.03224	1.15788	NaN	NaN	1.07953	1.06696	0.915691	NaN			NaN	NaN	NaN	NaN	NaN	NaN	0.603975	0.976169	1.13646	1.21206	0.745614	0.998225	1.17287	NaN	NaN			NaN	NaN	NaN	NaN	NaN	NaN	1.09701	1.02485	1.07229	NaN	NaN	1.06113	1.0959	0.852633	NaN
NaN	NaN	NaN	NaN	NaN	NaN	1.31246	1.03787	1.11248	NaN	NaN	1.03622	1.1025	0.931219	NaN			NaN	NaN	NaN	NaN	NaN	1.11342	0.669782	0.980899	1.0622	1.25346	0.782129	0.97741	1.35859	NaN	NaN			NaN	NaN	NaN	NaN	NaN	NaN	1.14966	1.04207	1.03456	NaN	NaN	1.0313	1.13516	0.838668	NaN
NaN	NaN	NaN	NaN	NaN	NaN	1.30016	1.06755	1.11301	NaN	0.902709	1.04332	1.09516	0.946096	NaN			NaN	NaN	NaN	NaN	NaN	1.0543	0.713058	1.09485	1.02053	1.14035	0.761812	0.954444	1.32031	0.859861	1.04664			NaN	NaN	NaN	NaN	NaN	NaN	1.15016	1.07434	1.00304	NaN	0.751628	1.04123	1.13762	0.861344	NaN
NaN	NaN	NaN	NaN	NaN	NaN	1.32277	1.16344	1.08021	NaN	0.909181	1.04594	1.14064	0.961655	NaN			NaN	NaN	NaN	NaN	NaN	1.05504	0.764105	0.956384	0.988156	1.26399	0.777372	0.965402	1.35225	0.862741	1.03585			NaN	NaN	NaN	NaN	NaN	NaN	1.17149	1.09179	0.954309	NaN	0.766167	1.03198	1.26402	0.870116	NaN
NaN	NaN	NaN	NaN	NaN	NaN	1.2724	1.13241	1.07819	NaN	0.938936	1.08604	1.14157	0.963094	NaN			NaN	NaN	NaN	NaN	NaN	1.00288	0.775304	0.994688	0.992653	1.12149	0.786865	1.05903	1.40454	0.857675	1.04923			NaN	NaN	NaN	NaN	NaN	NaN	1.18124	1.08686	0.971611	NaN	0.755129	1.0633	1.25942	0.839343	NaN
NaN	NaN	NaN	NaN	NaN	1.10127	1.3611	1.14554	1.04629	NaN	0.939628	1.12159	1.10949	0.970011	NaN			NaN	NaN	NaN	NaN	NaN	1.06353	0.805067	1.04833	0.994094	1.06136	0.879215	1.05477	1.28884	0.823632	1.04994			NaN	NaN	NaN	NaN	NaN	1.13555	1.25934	1.1028	0.95352	NaN	0.7865	1.09793	1.24953	0.853473	NaN
NaN	NaN	NaN	NaN	NaN	1.05212	1.32781	1.13527	1.05953	1.16393	0.922515	1.10828	1.12768	0.982946	1.12247			NaN	NaN	NaN	NaN	NaN	1.0368	0.790821	1.04602	1.00815	1.21915	0.851666	1.00925	1.2423	0.790518	0.95394			NaN	NaN	NaN	NaN	NaN	1.07164	1.22249	1.08843	0.941905	1.26116	0.758324	1.05958	1.24854	0.885958	1.05331
NaN	NaN	NaN	NaN	NaN	1.09356	1.3376	1.1207	1.11138	1.18193	0.908354	1.11399	1.08327	0.999489	1.07952			NaN	NaN	NaN	NaN	NaN	1.04803	0.880864	1.03981	0.946542	1.21177	0.824478	0.984166	1.09158	0.81324	0.933584			NaN	NaN	NaN	NaN	NaN	1.10429	1.24914	1.07721	0.981243	1.20498	0.754563	1.10194	1.17363	0.89686	1.02363
NaN	NaN	NaN	NaN	NaN	1.06895	1.30961	1.10763	1.16225	1.1287	0.987044	1.09656	1.05754	0.980145	1.06884			NaN	NaN	NaN	NaN	NaN	1.0867	0.814083	1.00371	0.979695	1.16661	0.852519	0.998839	1.07488	0.86038	0.89867			NaN	NaN	NaN	NaN	NaN	1.09894	1.23093	1.08047	0.991904	1.21034	0.827979	1.05923	1.16634	0.882176	1.03991
NaN	NaN	NaN	NaN	NaN	1.06799	1.29262	1.0688	1.1114	1.09076	0.959766	1.13543	1.05257	0.985586	1.07286			NaN	NaN	NaN	NaN	NaN	1.1089	0.770509	1.00589	0.926185	1.0517	0.872244	0.988656	1.09114	0.850468	0.949043			NaN	NaN	NaN	NaN	NaN	1.10413	1.20225	1.04688	0.969542	1.17633	0.799996	1.09189	1.0911	0.87389	1.02362
NaN	NaN	NaN	NaN	NaN	1.05803	1.29773	1.11132	1.08855	1.1069	0.966229	1.08961	1.05536	1.02739	1.05208			NaN	NaN	NaN	NaN	NaN	1.14801	0.750493	0.968744	0.933293	1.16937	0.851514	1.01057	1.17057	0.876302	1.01803			NaN	NaN	NaN	NaN	NaN	1.06835	1.25317	1.0703	0.975844	1.1999	0.833945	1.08551	1.07999	0.874473	1.01195
NaN	NaN	NaN	NaN	NaN	1.05666	1.2947	1.08176	1.09336	1.06893	0.971283	1.07727	1.09521	1.02415	1.01439			NaN	NaN	NaN	NaN	NaN	1.09671	0.685636	0.913598	0.96162	1.14012	0.868919	1.01588	1.1383	0.790522	1.06514			NaN	NaN	NaN	NaN	NaN	1.07754	1.20272	1.02178	0.972779	1.10707	0.83193	1.06597	1.16834	0.878765	0.974328
NaN	NaN	NaN	NaN	NaN	1.03277	1.28981	1.07713	1.11776	1.06189	0.991575	1.08865	1.09475	0.997666	1.06207			NaN	NaN	NaN	NaN	NaN	0.997084	0.815148	0.790425	0.951444	1.11305	0.824333	1.03678	1.14743	0.791283	1.08419			NaN	NaN	NaN	NaN	NaN	1.07923	1.20024	0.950326	0.983536	1.14406	0.895778	1.06606	1.14569	0.891311	0.990649
NaN	NaN	NaN	NaN	NaN	1.04299	1.27139	1.06343	1.1334	1.06183	0.967746	1.0534	1.09654	0.988763	1.1175			NaN	NaN	NaN	NaN	NaN	1.0018	0.79655	0.787742	0.975519	1.06302	0.846996	1.03866	1.26438	0.830003	1.04907			NaN	NaN	NaN	NaN	NaN	1.07626	1.1769	0.973841	1.00256	1.20775	0.831027	1.02813	1.12328	0.889799	1.0427
NaN	NaN	NaN	NaN	NaN	1.02002	1.28011	1.07089	1.16239	1.04395	0.971541	1.01111	1.04756	0.986452	1.13004			NaN	NaN	NaN	NaN	NaN	1.01379	0.814401	0.812696	1.04518	1.00396	0.821908	1.13816	1.10851	0.811165	1.12091			NaN	NaN	NaN	NaN	NaN	1.056	1.15566	0.955433	1.03868	1.18214	0.818598	0.973335	1.07607	0.892197	1.06092
NaN	NaN	NaN	NaN	NaN	1.01187	1.29173	1.06297	1.16038	1.06244	0.973251	1.02676	1.02456	0.976773	1.19356			NaN	NaN	NaN	NaN	NaN	1.01742	0.936391	0.784512	1.02656	0.995713	0.815552	1.17845	1.08286	0.833257	1.12524			NaN	NaN	NaN	NaN	NaN	1.02397	1.22377	0.953511	1.07589	1.17085	0.824929	1.04395	1.08424	0.874516	1.14447
NaN	NaN	NaN	NaN	NaN	1.04818	1.35509	1.04018	1.18231	1.05016	0.964704	1.0531	1.01115	1.00362	1.12129			NaN	NaN	NaN	NaN	NaN	1.05019	0.94869	0.835249	1.10351	1.09229	0.831732	1.08021	1.10032	0.87183	1.08663			NaN	NaN	NaN	NaN	NaN	1.01133	1.28219	0.957047	1.06423	1.13834	0.846807	1.04464	1.04687	0.906995	1.08212
NaN	NaN	NaN	NaN	NaN	1.03764	1.3182	1.04545	1.14268	1.08015	1.01779	1.10563	1.02542	1.00321	1.1036			NaN	NaN	NaN	NaN	NaN	1.05723	0.949028	0.861026	1.05162	1.06388	0.834939	1.07129	1.04332	0.827559	1.15965			NaN	NaN	NaN	NaN	NaN	1.00279	1.28058	0.979645	1.03942	1.16731	0.881625	1.05823	1.04789	0.890806	1.06649
NaN	NaN	NaN	NaN	NaN	1.00162	1.29305	1.07471	1.13208	1.07032	1.09864	1.11676	1.03551	1.01246	1.10825			NaN	NaN	NaN	NaN	NaN	1.08365	0.959268	0.812122	1.10668	1.16222	0.789797	1.0968	0.997566	0.818982	1.19365			NaN	NaN	NaN	NaN	NaN	0.990081	1.26047	0.983874	1.04076	1.13427	0.940227	1.09037	1.05672	0.90119	1.10293
NaN	NaN	NaN	NaN	NaN	1.01278	1.25156	1.06342	1.13803	1.07968	1.06657	1.1226	1.08444	0.961152	1.12251			NaN	NaN	NaN	NaN	NaN	1.06603	0.980954	1.0427	1.06977	1.04604	0.770936	1.10234	1.02467	0.787371	0.964648			NaN	NaN	NaN	NaN	NaN	0.99908	1.26357	1.04966	1.03564	1.14684	0.914312	1.105	1.09311	0.866808	1.07793
NaN	NaN	NaN	NaN	NaN	0.998091	1.22302	1.12206	1.12075	1.12863	1.03655	1.09932	1.05363	0.963887	1.15202			NaN	NaN	NaN	NaN	NaN	1.06459	0.848343	1.06281	1.01575	1.05191	0.769642	0.985799	1.06258	0.761927	0.931565			NaN	NaN	NaN	NaN	NaN	0.987016	1.20514	1.07903	1.02955	1.17407	0.910322	1.09362	1.04173	0.868908	1.06401
NaN	NaN	NaN	NaN	NaN	0.981221	1.16748	1.11126	1.10858	1.16974	0.982731	1.11813	1.03976	0.974357	1.17618			NaN	NaN	NaN	NaN	NaN	1.0507	0.781318	0.980802	1.01087	1.03725	0.777865	1.01683	1.01924	0.795112	0.895022			NaN	NaN	NaN	NaN	NaN	0.983245	1.16288	1.06539	1.01061	1.2229	0.862064	1.15577	1.05463	0.861156	1.13811
NaN	NaN	NaN	NaN	NaN	1.00801	1.14442	1.10347	1.09641	1.1237	0.948939	1.10269	1.06916	0.954018	1.10207			NaN	NaN	NaN	NaN	NaN	1.01213	0.79654	1.02754	1.02433	1.00939	0.732529	1.04774	1.0763	0.825721	0.951273			NaN	NaN	NaN	NaN	NaN	0.992345	1.14675	1.08151	1.00326	1.18349	0.825113	1.12227	1.07999	0.839166	1.13522
NaN	NaN	NaN	NaN	NaN	1.00863	1.16379	1.1002	1.09203	1.14152	0.971904	1.12343	1.0882	0.98363	1.01757			NaN	NaN	NaN	NaN	NaN	1.05579	0.824888	1.05859	1.04928	1.00728	0.789585	1.0593	1.11203	0.769505	0.893856			NaN	NaN	NaN	NaN	NaN	1.01955	1.15317	1.09335	1.03198	1.24712	0.864261	1.15311	1.1197	0.889831	0.959412
NaN	NaN	NaN	NaN	NaN	0.999165	1.19112	1.05114	1.1082	1.14866	0.9229	1.14758	1.11488	1.03204	1.03212			NaN	NaN	NaN	NaN	NaN	1.05641	0.875967	0.882549	1.09917	1.01631	0.76897	1.06031	1.20214	0.801654	0.85804			NaN	NaN	NaN	NaN	NaN	1.00548	1.18239	1.00549	1.04244	1.24121	0.829694	1.19625	1.12419	0.933466	0.952538
NaN	NaN	NaN	NaN	NaN	1.04092	1.24149	1.05153	1.09167	1.09884	0.907492	1.08541	1.15167	1.03782	1.04845			NaN	NaN	NaN	NaN	NaN	1.05221	0.873082	0.922828	1.0362	1.00728	0.782336	1.18573	1.14972	0.816969	0.878517			NaN	NaN	NaN	NaN	NaN	1.03125	1.22068	1.02421	1.00342	1.23265	0.813852	1.11522	1.17692	0.919301	0.953169
NaN	NaN	NaN	NaN	NaN	1.05121	1.2576	1.07461	1.05225	1.10926	0.91337	1.10444	1.1197	1.04513	1.12236			NaN	NaN	NaN	NaN	NaN	1.03596	0.963636	0.974877	0.989258	0.967845	0.760724	1.24091	1.05513	0.813792	0.928296			NaN	NaN	NaN	NaN	NaN	1.02042	1.22526	1.04224	1.00763	1.18782	0.799673	1.12073	1.17471	0.935732	1.03167
NaN	NaN	NaN	NaN	NaN	1.02768	1.18944	1.07169	1.04772	1.12401	0.927689	1.04623	1.11309	1.01811	1.12233			NaN	NaN	NaN	NaN	NaN	1.01753	0.992727	0.892586	1.03453	1.02076	0.775478	1.156	1.16055	0.796613	0.905113			NaN	NaN	NaN	NaN	NaN	1.03006	1.17846	1.02771	0.969553	1.18286	0.793266	1.0801	1.17141	0.918775	1.02418
NaN	NaN	NaN	NaN	NaN	1.05839	1.20704	1.06404	1.0431	1.16441	0.945928	1.02865	1.09594	1.01651	1.10546			NaN	NaN	NaN	NaN	NaN	1.06899	0.967471	0.906602	0.930512	1.07963	0.761604	1.089	1.15194	0.825621	0.930323			NaN	NaN	NaN	NaN	NaN	1.05329	1.21842	1.01326	0.999546	1.24051	0.793537	1.04768	1.1343	0.911118	0.980442
NaN	NaN	NaN	NaN	NaN	1.01648	1.20194	1.06714	1.01915	1.15527	0.99728	0.987205	1.06382	0.979113	1.16352			NaN	NaN	NaN	NaN	NaN	0.990836	0.958162	0.849998	0.98558	1.05116	0.792296	1.15139	1.11771	0.820186	0.937764			NaN	NaN	NaN	NaN	NaN	1.01267	1.2189	0.985802	0.926827	1.22532	0.831178	1.01239	1.1178	0.895733	1.02223
NaN	NaN	NaN	NaN	NaN	1.00139	1.21432	1.07454	1.0386	1.1729	0.987216	0.984826	1.10325	0.944258	1.19907			NaN	NaN	NaN	NaN	NaN	1.02418	1.0684	0.834412	0.893677	1.02918	0.773655	1.1925	1.13664	0.801229	0.861394			NaN	NaN	NaN	NaN	NaN	0.975904	1.23591	1.01173	0.938369	1.2782	0.825116	1.07622	1.1742	0.847601	1.05954
NaN	NaN	NaN	NaN	NaN	1.00256	1.21955	1.06113	1.0829	1.12833	0.965515	1.01918	1.05478	0.916224	1.2174			NaN	NaN	NaN	NaN	NaN	0.971376	1.1052	0.819324	0.904782	1.0841	0.785541	1.11021	1.08652	0.830889	0.874198			NaN	NaN	NaN	NaN	NaN	0.979325	1.2657	1.00864	0.994951	1.22803	0.798528	1.06189	1.11532	0.819912	1.0871
NaN	NaN	NaN	NaN	NaN	0.973093	1.17504	1.0415	1.02117	1.16777	0.950181	1.04377	1.08826	0.919061	1.2116			NaN	NaN	NaN	NaN	NaN	0.933631	1.00184	0.898812	0.863264	1.13189	0.902666	1.06644	1.10653	0.824551	1.01092			NaN	NaN	NaN	NaN	NaN	0.985792	1.15663	0.988196	0.910279	1.24232	0.810237	1.11441	1.14705	0.807939	1.06203
NaN	NaN	NaN	NaN	NaN	0.970026	1.20777	1.05246	1.02894	1.12635	0.921477	1.01983	1.05594	0.931385	1.14422			NaN	NaN	NaN	NaN	NaN	0.951865	1.15888	0.828903	0.831744	1.06499	0.883748	1.07595	1.07836	0.826681	0.917772			NaN	NaN	NaN	NaN	NaN	0.945012	1.22269	0.980191	0.996811	1.17811	0.781614	1.0802	1.12055	0.855245	1.05521
NaN	NaN	NaN	NaN	NaN	0.985716	1.2703	1.03435	1.06597	1.12439	0.921599	1.06632	1.06363	0.917274	1.17103			NaN	NaN	NaN	NaN	NaN	0.973488	1.10197	0.829002	0.906154	1.29226	0.877578	1.04091	1.14587	0.846998	0.881419			NaN	NaN	NaN	NaN	NaN	0.960988	1.26874	0.983105	1.00775	1.2182	0.805888	1.12209	1.10305	0.836652	1.06437
NaN	NaN	NaN	NaN	NaN	0.976686	1.28469	1.05205	1.05159	1.15084	0.913377	1.05574	1.04125	0.876505	1.15268			NaN	NaN	NaN	NaN	NaN	0.932182	1.11306	0.794348	0.899293	1.15008	0.904903	1.05942	1.13363	0.883382	0.929232			NaN	NaN	NaN	NaN	NaN	0.952524	1.25452	0.972612	0.990887	1.27818	0.789098	1.08231	1.08151	0.798498	1.04805
NaN	NaN	NaN	NaN	NaN	0.998495	1.32396	0.977425	1.09305	1.10672	0.884906	1.0646	1.01554	0.931547	1.1675			NaN	NaN	NaN	NaN	NaN	1.0406	1.08088	0.751765	0.949749	1.20657	0.899418	1.03459	1.16072	0.866839	0.917526			NaN	NaN	NaN	NaN	NaN	0.944493	1.34197	0.920032	1.08301	1.25463	0.776444	1.1028	1.07959	0.860902	1.10731
NaN	NaN	NaN	NaN	NaN	1.00472	1.30457	0.9721	1.07415	1.10094	0.881795	1.02414	1.02201	0.867932	1.15293			NaN	NaN	NaN	NaN	NaN	1.03212	1.03337	0.835586	1.12188	1.13313	0.944392	1.05851	1.13891	0.865531	0.990476			NaN	NaN	NaN	NaN	NaN	0.956044	1.31525	0.938935	1.07151	1.23322	0.770821	1.09297	1.10722	0.802537	1.06991
NaN	NaN	NaN	NaN	NaN	1.00938	1.27607	1.00404	1.08438	1.1183	0.90237	1.05053	1.02028	0.869195	1.16272			NaN	NaN	NaN	NaN	NaN	1.00212	1.06993	0.814918	1.05298	1.13943	0.980129	1.09	0.998235	0.90256	0.944127			NaN	NaN	NaN	NaN	NaN	0.972119	1.27513	0.949352	1.08446	1.29075	0.760719	1.10605	1.08481	0.816055	1.07431
NaN	NaN	NaN	NaN	NaN	1.00081	1.25303	1.04703	1.08189	1.11873	0.929437	1.04619	1.02577	0.87424	1.10795			NaN	NaN	NaN	NaN	NaN	1.02795	1.04909	0.819279	1.18997	1.13006	1.01402	1.04588	1.04541	0.8619	0.974984			NaN	NaN	NaN	NaN	NaN	0.961436	1.26478	1.00045	1.09154	1.27935	0.817784	1.05593	1.09741	0.794576	0.997211
NaN	NaN	NaN	NaN	NaN	1.05482	1.23454	1.10591	1.09261	1.077	0.974116	1.02499	1.02617	0.918031	1.09003			NaN	NaN	NaN	NaN	NaN	1.04389	0.976418	0.924978	1.23076	0.957975	0.950887	1.02845	1.18407	0.899339	0.89746			NaN	NaN	NaN	NaN	NaN	1.02073	1.22093	1.09273	1.07508	1.18728	0.841544	1.03419	1.04117	0.867549	1.01649
NaN	NaN	NaN	NaN	NaN	1.04202	1.18892	1.12876	1.08304	1.05817	0.989838	0.971337	1.04321	0.94692	1.12399			NaN	NaN	NaN	NaN	NaN	1.1084	0.908014	0.932826	1.16285	0.98766	0.947842	1.04706	1.19847	0.80518	0.905541			NaN	NaN	NaN	NaN	NaN	1.02776	1.17826	1.11188	1.07993	1.25169	0.850879	1.00233	1.05514	0.887625	1.06154
NaN	NaN	NaN	NaN	NaN	1.03317	1.21515	1.09845	1.11646	1.08272	0.973606	0.936158	1.05098	0.954193	1.09898			NaN	NaN	NaN	NaN	NaN	1.10108	0.826154	0.979731	1.17704	1.12087	0.952164	1.04013	1.16163	0.854346	0.921916			NaN	NaN	NaN	NaN	NaN	1.00931	1.19733	1.09222	1.10933	1.2043	0.857437	0.98209	1.1139	0.908936	1.02874
NaN	NaN	NaN	NaN	NaN	1.0112	1.14747	1.05886	1.1182	1.02236	0.975084	0.945548	1.05296	0.944027	1.08051			NaN	NaN	NaN	NaN	NaN	1.14337	0.829186	1.04086	1.17449	1.05945	0.957726	1.03161	1.10413	0.826243	0.925771			NaN	NaN	NaN	NaN	NaN	0.987939	1.16532	1.07722	1.11009	1.1609	0.879558	0.946597	1.13346	0.913345	1.01282
NaN	NaN	NaN	NaN	NaN	1.02403	1.11979	1.08423	1.08516	1.07424	0.996269	0.965913	1.01356	0.95284	1.03141			NaN	NaN	NaN	NaN	NaN	1.13989	0.86865	1.04223	1.21518	1.07281	0.884339	1.12404	1.00497	0.842908	0.904896			NaN	NaN	NaN	NaN	NaN	1.00734	1.07927	1.08688	1.06857	1.20331	0.884206	0.956099	1.04473	0.917286	0.953857
NaN	NaN	NaN	NaN	NaN	1.03154	1.09034	1.08726	1.07346	1.06915	0.989579	0.942957	0.997446	0.95536	1.04823			NaN	NaN	NaN	NaN	NaN	1.10592	0.925076	0.956469	1.15058	1.137	0.879198	1.10861	1.02164	0.954784	0.898026			NaN	NaN	NaN	NaN	NaN	1.03681	1.03558	1.0788	1.05962	1.18036	0.877248	0.957383	1.05552	0.920086	0.953418
NaN	NaN	NaN	NaN	NaN	1.12139	1.11456	1.05929	1.04552	1.04825	0.96402	0.964986	1.00262	1.00396	0.990647			NaN	NaN	NaN	NaN	NaN	1.1152	0.911367	0.889106	1.16294	1.13455	0.890842	1.1412	0.993485	0.944209	0.90827			NaN	NaN	NaN	NaN	NaN	1.09078	1.05643	1.04606	1.03844	1.16237	0.874784	0.949934	0.984919	0.959148	0.92785
NaN	NaN	NaN	NaN	NaN	1.10636	1.14424	1.09489	1.06541	1.03897	0.96131	0.952595	0.973516	0.976884	1.00546			0.760283	0.709523	NaN	NaN	NaN	1.06925	0.805144	0.910065	1.16075	1.18888	0.903057	1.09611	0.962817	0.942557	0.884693			NaN	NaN	NaN	NaN	NaN	1.11406	1.09667	1.07777	1.0641	1.09533	0.868536	0.950159	0.97238	0.938515	0.918885
NaN	NaN	NaN	NaN	NaN	1.11626	1.18454	1.115	1.06512	1.01957	0.95588	0.98184	0.982034	1.00517	1.03422			0.765242	0.678003	NaN	NaN	NaN	1.04199	0.777627	1.00173	1.20673	1.1904	0.953862	1.08251	0.963443	0.97615	0.856792			NaN	NaN	NaN	NaN	NaN	1.13523	1.1561	1.13175	1.04961	1.06902	0.836942	0.971644	0.960961	0.995941	0.94659
NaN	NaN	NaN	NaN	NaN	1.09674	1.22571	1.13641	1.05621	1.03886	0.923143	1.04734	0.983382	0.967957	1.03889			0.734023	0.630819	NaN	NaN	NaN	1.00801	0.791093	0.963218	1.1697	1.15504	0.909064	1.22016	0.976569	0.997489	0.860063			NaN	NaN	NaN	NaN	NaN	1.11841	1.21612	1.12928	1.04097	1.13488	0.811065	1.04905	0.964512	0.953012	0.959343
NaN	NaN	NaN	NaN	NaN	1.04871	1.26789	1.12577	1.05611	1.0523	0.968291	1.06951	1.00327	0.970216	1.00231			0.767056	0.520532	NaN	NaN	NaN	1.02885	0.787164	0.973671	1.13197	1.1779	0.931927	1.23692	1.01042	1.00248	0.825624			NaN	NaN	NaN	NaN	NaN	1.06032	1.20998	1.13405	1.05244	1.12952	0.890823	1.1031	0.987398	0.982688	0.933132
NaN	NaN	NaN	NaN	NaN	1.05007	1.15216	1.12245	1.09092	1.06192	0.980129	1.07966	1.03445	0.99717	0.982034			0.745665	0.521601	0.865957	NaN	1.04066	1.02918	0.865584	1.01191	1.12415	1.09993	0.952038	1.13547	0.936015	1.00141	0.883546			NaN	NaN	NaN	NaN	NaN	1.07074	1.0736	1.1214	1.06759	1.13679	0.867354	1.10525	1.01487	0.98765	0.914738
NaN	NaN	NaN	NaN	NaN	1.07263	1.11295	1.11867	1.06866	1.1031	0.964351	1.06766	1.02755	0.971348	1.04197			0.769739	0.574489	0.874576	NaN	0.969877	1.00743	0.910749	1.08873	1.08067	1.11097	0.963439	1.11309	1.00885	0.993476	0.880485			NaN	NaN	NaN	NaN	NaN	1.05951	1.03771	1.14678	1.03746	1.16724	0.839831	1.08923	1.02623	0.94219	0.922923
NaN	NaN	NaN	NaN	NaN	1.09505	1.11281	1.13305	1.05427	1.0838	0.959851	1.05146	1.00294	0.942888	1.03231			0.712423	0.657007	0.793364	NaN	1.02543	0.986507	0.920795	0.997929	0.977358	1.01145	0.902699	1.12663	1.11614	0.944775	0.895513			NaN	NaN	NaN	NaN	NaN	1.1098	1.0543	1.13639	1.01002	1.16837	0.86567	1.08632	0.923149	0.907995	0.940655
1.10712	1.08774	NaN	NaN	NaN	1.0766	1.17259	1.10172	1.07033	1.10023	0.969126	1.03664	1.06248	0.935096	1.06197			0.775214	0.666036	0.815729	NaN	0.835501	0.929251	0.849094	1.04162	1.06571	1.03503	0.899948	1.06023	1.24029	0.919697	0.875861			0.990092	0.858281	NaN	NaN	NaN	1.08918	1.11946	1.11153	1.0107	1.19901	0.855257	1.02545	1.00451	0.918935	0.957897
1.14835	1.10778	NaN	NaN	NaN	1.10379	1.1175	1.0526	1.03079	1.08774	0.924156	1.02848	1.06791	0.947649	1.02678			0.765556	0.660794	0.812291	NaN	0.880345	1.03308	0.856111	1.04394	1.03886	1.04353	0.861352	1.05625	1.10798	0.90593	0.849405			1.04339	0.809477	NaN	NaN	NaN	1.06687	1.09952	1.07681	0.986646	1.17407	0.842595	1.03931	1.12129	0.908514	0.947645
1.10805	1.09139	NaN	NaN	NaN	1.10162	1.12205	1.04946	1.03952	1.05851	0.927249	1.05447	1.05952	0.947586	0.982795			0.827885	0.582002	0.837969	NaN	0.874557	1.00943	0.881026	1.00274	0.991737	1.01321	0.888002	1.06628	1.10752	0.926734	0.871874			1.00827	0.851659	NaN	NaN	NaN	1.09424	1.08184	1.06953	0.983014	1.1431	0.829226	1.08131	1.14418	0.928352	0.922908
1.09461	1.08721	NaN	NaN	NaN	1.11098	1.07416	1.03294	1.0193	1.057	0.979245	1.07137	1.08596	0.951858	1.03646			0.659908	0.575074	0.832722	NaN	0.86646	1.03312	0.86783	1.01094	0.966605	1.06662	0.910153	1.0644	1.21428	0.920585	0.895198			1.01248	0.770698	NaN	NaN	NaN	1.07058	1.02078	1.05662	0.990302	1.15142	0.895174	1.0994	1.14913	0.945775	0.963056
1.13576	1.0975	1.05969	NaN	1.04293	1.13371	1.07447	1.02491	1.01705	1.11543	1.00866	1.0399	1.05683	0.930075	1.0038			0.617222	0.612237	0.801898	NaN	0.869103	1.00269	0.815679	1.05846	0.997256	1.11764	0.921612	1.0251	1.17213	0.915503	1.01796			1.06945	0.769367	1.00296	NaN	1.07295	1.0711	1.05898	1.0532	0.971914	1.1567	0.922331	1.05115	1.1115	0.913623	0.932283
1.07625	1.12926	1.00255	NaN	0.990562	1.13482	1.0821	1.03126	1.02094	1.1097	1.01284	1.05173	1.02573	0.951183	0.961229			0.638117	0.60469	0.747062	NaN	0.89659	0.990273	0.733277	0.956187	1.06955	1.05092	0.924076	0.948444	1.24134	0.9273	0.933651			1.01124	0.777675	0.961903	NaN	1.01194	1.12874	1.03827	1.02809	1.01552	1.16958	0.906225	1.03862	1.11498	0.931336	0.901776
1.07395	1.13668	0.993757	NaN	1.02546	1.13299	1.11306	1.06425	1.03804	1.09934	0.977416	1.01781	1.02524	0.958831	0.95991			0.543405	0.625105	0.740028	NaN	0.902045	1.04886	0.65206	0.933902	1.00684	1.11465	0.950857	0.994957	1.20388	0.960135	0.922185			1.0042	0.770012	0.896881	NaN	1.06468	1.12661	1.0435	1.05626	1.03481	1.14054	0.883209	1.03429	1.10193	0.939354	0.905239
1.01146	1.12768	0.991607	NaN	0.994947	1.14104	1.14402	1.04911	1.05686	1.08735	1.00963	1.01639	1.05469	0.956699	1.00786			0.807029	0.740927	0.840882	NaN	0.939291	0.945462	0.660882	0.854846	1.02346	1.07233	0.907797	1.05713	1.2921	0.89639	0.973311			0.950667	0.785518	0.912177	NaN	0.963465	1.13549	1.06328	1.01651	1.04543	1.17445	0.916081	1.01853	1.14349	0.929106	0.949166
0.99242	1.15184	0.95636	NaN	0.986716	1.14919	1.14423	1.08893	1.05722	1.05661	0.97926	0.980027	1.05848	0.948826	0.99969			0.679708	0.681601	0.843637	NaN	1.00711	0.950136	0.660304	0.840774	1.02481	1.15592	0.902705	1.12558	1.21216	0.877684	0.999569			0.943129	0.813393	0.884584	NaN	0.9618	1.12546	1.03144	1.04302	1.04233	1.13009	0.856013	0.967126	1.09315	0.93495	0.983851
0.953563	1.13189	0.973673	NaN	0.992767	1.14184	1.17375	1.04659	1.02134	1.11426	0.986756	1.0169	1.03344	0.99052	1.01324			0.756953	0.754211	0.795664	NaN	1.04713	1.00856	0.68694	0.791864	1.03177	1.03914	0.875024	1.03915	1.10846	0.907087	1.07333			0.925461	0.833971	0.888325	NaN	0.972187	1.12431	1.07869	0.995843	0.974128	1.15938	0.885467	1.00392	1.13984	0.9603	0.976324
0.981767	1.13199	0.987397	NaN	0.984684	1.13256	1.18319	1.0456	1.02085	1.09564	0.959256	0.994063	1.01322	0.998598	1.05387			0.860739	0.685284	0.814764	NaN	0.98328	0.971946	0.802764	0.82548	0.974938	1.0397	1.00511	1.10272	1.14238	0.854561	0.959745			0.908935	0.813538	0.936905	NaN	0.962607	1.14112	1.04824	0.973912	0.993525	1.16766	0.865484	1.01124	1.09609	0.951301	1.01209
0.96613	1.14264	1.00628	NaN	0.993591	1.1546	1.16419	0.993861	1.02386	1.12056	0.978928	0.979439	1.05536	0.981445	1.05044			0.629942	0.768018	0.855763	NaN	0.886543	0.945911	0.767142	0.808657	0.990961	1.02938	0.933572	1.03184	1.19361	0.886396	0.986277			0.87007	0.837149	0.928602	NaN	0.981991	1.0915	1.06373	0.935885	0.988529	1.19015	0.86404	0.99113	1.11262	0.922711	1.05045
0.973825	1.12863	1.02484	NaN	1.04349	1.11241	1.17721	1.02245	1.08259	1.07207	0.991813	0.941257	1.04543	1.03266	1.06715			1.0233	0.680515	0.807557	NaN	0.983219	0.963133	0.627978	0.836659	0.876791	1.01144	0.934857	1.03513	1.2519	0.882822	1.06014			0.88394	0.800714	0.933779	NaN	1.01684	1.06963	1.05598	0.935492	1.03751	1.14004	0.883554	0.921907	1.07007	0.960566	1.06407
1.08065	1.10861	1.00952	NaN	1.04491	1.10846	1.13515	1.01327	1.07674	1.10279	0.955751	0.957417	1.01987	1.06078	1.02958			1.06489	0.780144	0.891032	NaN	1.0228	0.926969	0.630802	0.841228	0.869479	0.985657	0.904894	0.998484	1.07722	0.871222	1.06252			0.947496	0.761775	0.922431	NaN	1.04256	1.09221	1.01924	0.93609	1.06634	1.16053	0.877981	0.995806	1.08199	0.992538	1.06118
1.17295	1.14032	1.04795	NaN	1.03803	1.09068	1.13482	1.06274	1.02932	1.06108	0.946302	1.0152	0.987082	1.04309	1.04358			0.961669	0.915523	0.926447	NaN	0.951948	0.970911	0.691789	0.794654	0.999563	0.945499	0.858537	1.03513	1.20842	0.878483	1.04324			1.11181	0.739842	0.958804	NaN	1.01702	1.10655	1.05288	0.957262	1.00224	1.1407	0.85365	1.01861	1.07663	0.979112	1.05668
1.18309	1.12094	1.00832	NaN	1.03908	1.0366	1.14829	1.07989	1.0225	1.09629	0.907879	0.952442	0.969623	1.09459	0.986585			1.13446	0.766082	0.882129	NaN	0.974184	0.90979	0.662103	0.840497	0.910397	1.03871	0.82036	1.00111	1.11718	0.828845	0.968585			1.098	0.750271	0.937393	NaN	1.04654	1.02456	1.02574	0.99721	1.02576	1.21699	0.824497	0.96911	1.03349	1.03664	1.01762
1.18062	1.17814	1.01384	NaN	0.983611	1.05206	1.11287	1.12061	1.03228	1.01967	0.918603	0.935701	0.973639	1.09672	0.966859			1.08429	0.856339	0.90403	NaN	1.01809	0.90308	0.610313	0.926942	0.920131	1.04465	0.885594	0.954829	1.17796	0.880078	0.982628			1.1311	0.721468	0.937709	NaN	1.00099	1.05515	0.970692	1.07361	0.989249	1.12899	0.815004	0.925823	1.07602	1.02993	0.999809
1.10674	1.14117	0.995777	NaN	0.940996	1.02762	1.09473	1.09536	1.01502	0.970021	0.899406	0.983423	1.02405	1.11544	0.970781			1.12617	0.841645	0.981637	NaN	0.974494	0.941272	0.69645	0.895057	0.853439	0.910666	0.725568	0.975308	1.16872	0.930759	1.04178			1.08645	0.712956	0.938522	NaN	0.95231	1.00507	0.980494	1.04347	0.982472	1.09159	0.847558	0.982028	1.0558	1.06627	1.02172
1.06502	1.13938	0.984042	NaN	0.932389	1.02131	1.12981	1.08417	1.04586	0.968907	0.906079	0.967188	1.02769	1.11912	0.95935			1.09006	0.782614	0.905198	NaN	0.929603	0.924177	0.657371	0.923395	0.833064	0.965972	0.766536	1.11923	1.10363	0.885889	1.12687			1.05014	0.709658	0.925363	NaN	0.924891	1.02106	1.00504	1.05795	1.00243	1.04412	0.853047	0.965892	1.05514	1.08608	0.999369
1.0677	1.13376	0.986033	NaN	0.952878	1.04897	1.14323	1.08587	1.04673	0.957143	0.892747	0.970532	1.05668	1.09763	0.948071			1.07876	0.698537	0.835421	0.949177	0.935854	0.869336	0.672552	0.820469	0.81817	0.970179	0.805761	1.10828	1.10041	0.928432	1.0205			1.07212	0.763418	0.917394	NaN	0.937929	1.01897	1.01552	1.0362	1.05546	1.0232	0.838245	0.950648	1.08815	1.08186	0.969407
1.08539	1.13543	0.987777	NaN	0.889765	1.04477	1.17996	1.07169	1.04344	0.959256	0.879443	0.978149	1.07668	1.07767	0.976111			1.03329	0.745223	0.946148	0.91284	0.99532	0.880391	0.636734	0.868793	0.953497	0.970225	0.714574	1.085	1.08141	1.00463	0.880868			1.07907	0.722388	0.966611	NaN	0.901922	1.02814	1.08579	1.03965	1.08811	1.02004	0.814558	0.974994	1.08876	1.07108	0.988761
1.04824	1.15216	1.02496	NaN	0.895427	1.01489	1.21896	1.06154	1.04344	0.991528	0.864481	0.999654	1.0849	1.08181	1.02561			0.988581	0.757276	0.980209	0.954532	0.98688	0.84074	0.65399	0.864184	1.09112	1.00463	0.742599	1.1414	1.03341	0.986084	0.901878			1.01147	0.719982	1.01043	NaN	0.891281	1.03182	1.09584	1.00782	1.05389	1.02263	0.801685	1.0049	1.0914	1.09318	1.03861
0.984202	1.10868	0.981761	NaN	0.902532	0.994303	1.15756	1.06224	1.0035	1.01678	0.880087	1.0273	1.07242	1.0633	1.02526			0.972531	0.796233	1.10709	0.797	0.943776	0.866944	0.669188	0.91389	0.885515	0.972444	0.756219	1.07476	0.996739	1.04727	0.92703			1.00792	0.71279	0.938982	NaN	0.887157	0.974704	1.05783	1.03885	1.02373	1.06435	0.781186	1.00553	1.10594	1.0718	1.0415
0.995115	1.08374	0.953653	NaN	0.937075	0.945515	1.1259	1.05227	1.03479	1.01043	0.864881	1.0179	1.05641	1.07827	1.01635			0.991797	0.700598	1.05066	0.854855	0.874724	0.849699	0.744936	0.861289	0.992067	0.962764	0.800356	1.12009	0.99768	0.989765	0.957643			0.991013	0.737826	0.921512	NaN	0.954364	0.921999	1.0188	1.01324	1.02686	1.06854	0.810159	1.02495	1.10582	1.10471	1.01323
0.976355	1.0911	0.963603	NaN	0.892244	0.977148	1.10423	1.01858	1.06886	1.01005	0.881036	1.00646	1.06789	1.01982	1.04434			0.928424	0.838295	0.979787	0.9195	0.943946	0.861622	0.648651	0.849074	0.932815	1.04158	0.785564	1.08324	1.04214	0.989334	0.924061			0.986194	0.744489	0.973776	NaN	0.903071	0.955166	1.01887	0.990092	1.07973	1.03627	0.760728	0.969516	1.06546	1.03852	0.995067
1.04051	1.10461	0.96812	NaN	0.889771	0.968169	1.09056	1.00564	1.06161	1.02028	0.913644	0.992859	1.03651	1.07201	1.01235			0.938324	0.701211	0.936106	0.984341	0.909746	0.842789	0.705857	0.839197	0.966709	1.01078	0.823969	0.985163	1.06848	0.966446	0.970459			1.01536	0.726065	0.969128	NaN	0.900064	0.92237	1.03052	0.980152	1.0582	1.05798	0.799102	0.985438	1.05932	1.04163	0.984152
1.0562	1.08897	0.912787	1.13265	0.887688	0.983894	1.09506	1.00325	1.05099	1.02675	0.901924	1.00066	1.04425	1.08325	1.08092			1.03906	0.72554	0.972764	0.757994	0.900913	0.809235	0.658059	0.904208	0.971415	0.872787	0.78897	0.99437	1.05322	0.976644	1.02189			1.03053	0.716349	0.929995	1.12365	0.891073	0.924679	1.03241	0.98696	1.06695	1.04413	0.804639	0.993905	1.07772	1.04605	1.04799
1.09163	1.12852	0.978192	1.12161	0.924063	1.00721	1.11657	0.972894	0.998163	1.02437	0.937512	1.02314	1.02973	1.10886	1.03461			0.718142	0.777658	0.943773	0.791233	0.830036	0.845714	0.617364	0.886377	1.05951	0.911366	0.797696	0.981517	1.01526	0.906454	1.0084			1.02394	0.758963	0.991959	1.11843	0.922371	0.925305	1.02927	0.951305	1.01443	1.05134	0.809656	1.02717	1.04309	1.05306	1.02271
1.10976	1.07763	0.984896	1.11584	0.934271	1.0075	1.09581	0.94639	1.09228	1.04746	0.92329	0.99136	1.04395	1.12166	1.08994			0.783684	0.746827	1.06524	0.759309	0.865995	0.803454	0.597071	0.943596	1.09964	0.792793	0.880935	0.932542	1.02013	0.887457	0.955627			1.01965	0.731148	0.959793	1.10957	0.9307	0.94629	1.03815	0.923582	1.15657	1.08826	0.801668	1.00166	1.04294	1.08195	1.02587
1.08919	1.08766	1.05511	1.12486	0.908745	1.03519	1.09296	0.940288	1.03664	1.08884	0.947543	1.00991	1.08468	1.10128	1.05887			0.772336	0.721104	0.903659	0.812336	0.84306	0.794471	0.618726	0.843836	1.15031	0.865487	0.841815	0.987338	1.11397	0.861109	0.982798			1.00497	0.73925	1.08351	1.0873	0.907669	0.942059	1.00109	0.890305	1.07056	1.12285	0.814944	0.993219	1.07558	1.05353	1.0199
1.09251	1.09201	1.00044	1.08757	0.936187	1.04641	1.0453	0.936712	1.04803	1.07984	0.938316	1.00157	1.08834	1.05366	1.05728			0.821917	0.77349	1.01392	0.79636	0.762902	0.835226	0.769491	0.897339	1.02682	0.897725	0.82733	0.965261	1.11194	0.917684	0.925638			1.02055	0.693225	1.02392	1.09402	0.895522	0.931668	0.977719	0.900518	1.06945	1.11832	0.838055	1.00251	1.1067	1.01974	1.03466
1.07729	1.07421	1.00167	1.06236	0.960386	1.0513	1.04919	0.969312	1.03447	1.06359	0.883486	0.998041	1.08403	1.09386	1.04276			0.813669	0.795618	1.02436	0.75978	0.789946	0.845153	0.759175	0.903391	1.0111	0.869337	0.886448	0.981613	1.06149	0.895692	0.986488			1.01521	0.720515	1.01111	1.06253	0.948794	0.955663	0.976969	0.936993	1.07527	1.13523	0.776767	0.977443	1.1493	1.07425	1.01688
1.09983	1.08331	0.979704	1.06047	0.93867	1.02753	0.998346	0.968811	1.01402	1.04715	0.936322	1.02181	1.09104	1.0874	1.01507			0.878919	0.776981	1.13569	0.669855	0.902484	0.895016	0.661171	0.936129	1.08417	0.882899	0.926079	1.01295	1.08705	0.81256	0.87139			0.984893	0.713071	0.96497	1.07636	0.914022	0.934425	0.930905	0.955114	1.04127	1.06686	0.858517	0.960246	1.10749	1.06263	0.988068
1.10305	1.08125	0.994627	1.03359	0.950442	1.05433	1.04731	0.956518	1.02658	1.03671	0.899315	0.987189	1.06229	1.07891	1.04812			0.939032	0.750453	1.18726	0.776298	0.821109	0.833129	0.680514	0.940451	1.08826	1.03202	0.911182	0.951447	1.14546	0.812206	0.832146			1.05617	0.698031	0.980553	1.03072	0.924152	0.958616	0.989293	0.947943	1.05368	1.04528	0.80774	0.915154	1.08288	1.08426	1.02236
1.1256	1.06231	0.976451	1.07265	0.927243	1.03413	1.00005	0.975079	1.06243	1.08334	0.89938	0.962074	1.02829	1.04885	1.11994			0.759281	0.687095	1.13773	0.746526	0.814577	0.901012	0.804081	0.978867	1.00519	1.00122	0.883044	0.903046	1.00078	0.824318	0.894306			1.01578	0.680388	1.00761	1.07247	0.866614	0.948182	0.955908	0.969563	1.09421	1.09115	0.812321	0.888371	1.05652	1.09068	1.06674
1.15615	1.05851	1.00687	1.04808	0.946275	1.01194	1.03816	1.00084	1.07316	1.07016	0.922841	0.952357	1.04452	0.996896	1.11629			0.725108	0.867274	0.979931	0.658554	0.792711	0.902247	0.81355	0.956317	1.0852	1.03085	0.853478	0.969183	0.995036	0.849057	0.9616			1.05511	0.763897	1.06277	1.01868	0.90073	0.947257	0.962169	0.987934	1.12779	1.04206	0.864797	0.893603	1.08423	1.03273	1.11602
1.08117	1.08614	1.00002	1.05974	0.930499	1.03519	1.07488	1.03574	1.1131	1.06988	0.931397	0.957244	1.07581	0.98425	1.17257			0.74744	0.652628	0.952528	0.792421	0.718975	0.901228	0.836023	0.905565	1.10931	1.04089	0.920305	0.924248	1.09308	0.826219	0.879302			0.971677	0.757484	1.02125	1.03651	0.891425	0.964838	0.995326	0.994842	1.14809	1.07026	0.844173	0.888667	1.09156	1.02032	1.12906
1.0545	1.07253	1.03556	1.04943	0.940981	1.04768	1.07051	1.03115	1.09875	1.0633	0.946133	0.974927	1.0627	1.00336	1.17842			0.7056	0.669383	1.25122	0.818514	0.727473	0.910277	0.761937	0.889126	1.09894	1.02471	0.960536	1.01581	1.11414	0.889381	0.887323			0.992764	0.757473	1.0497	1.02514	0.872623	0.959942	1.03024	1.01236	1.16615	1.09281	0.850042	0.926841	1.07877	1.03983	1.10297
1.00978	1.0703	1.11191	1.02709	0.894243	1.07056	1.08235	1.06432	1.0802	1.08916	0.942281	0.969707	1.06914	0.958981	1.15587			0.748067	0.673045	1.2111	0.652986	0.805974	0.930458	0.733718	0.838505	1.18125	1.03463	0.986578	1.01537	1.05954	0.864248	0.969753			0.908023	0.753159	1.12357	0.989969	0.850567	1.02084	1.04191	1.02247	1.07832	1.09998	0.859897	0.922558	1.13602	0.985795	1.12447
0.991444	1.02399	1.07246	1.04132	0.93926	1.0806	1.09567	1.04198	1.04512	1.05549	0.965564	0.963495	1.03271	0.929061	1.07831			0.778233	0.74502	0.874582	0.709117	0.79872	0.891893	0.788064	0.840481	1.00015	1.05354	0.972504	1.01644	1.03792	0.907835	1.03438			0.92427	0.734025	1.11389	0.994244	0.954963	1.02615	1.08229	1.00918	1.076	1.05968	0.892625	0.936315	1.07767	0.946764	1.04227
1.00552	1.02861	1.10818	1.07846	0.95734	1.1116	1.10484	1.02197	1.03891	1.10019	0.978085	0.979516	1.02653	0.944161	1.11046			0.871835	0.723165	0.776915	0.666217	0.810597	0.922788	0.84417	0.822507	1.14024	0.856785	0.965153	1.09113	1.06778	0.96409	1.17471			0.971193	0.71335	1.16086	1.05848	0.946946	1.05803	1.07764	0.979694	1.06496	1.18177	0.907576	0.912023	1.08326	0.945727	1.10326
0.99067	1.01361	1.03967	1.0938	0.940444	1.09735	1.11248	0.971786	1.0461	1.11646	0.962428	0.990481	1.03572	0.938728	1.09562			0.898168	0.729856	0.820732	0.583196	0.829638	0.970964	0.812445	0.872497	1.04361	0.989442	0.976426	1.14971	1.02695	0.868702	1.06596			0.915943	0.750689	1.08336	1.01913	0.946931	1.03701	1.0533	0.943329	1.06161	1.15077	0.871962	0.932589	1.07407	0.940157	1.0386
0.997222	0.995274	1.02621	1.04027	0.950475	1.10567	1.1203	0.961431	1.04494	1.09297	0.974336	1.00869	1.06698	0.956496	1.11022			0.852433	0.686184	0.773857	0.596835	0.866854	0.971255	0.828812	0.896889	1.02858	0.960981	0.893958	1.09865	0.96648	0.905377	1.20688			0.904631	0.762334	1.04196	0.978035	0.941539	1.05913	1.09249	0.949184	1.05696	1.1485	0.860821	0.960543	1.06267	0.92472	1.09253
0.981659	1.03833	1.01024	0.993502	0.93875	1.06065	1.16564	0.958182	1.08468	1.06387	0.977226	0.992498	1.0676	0.921392	1.11043			0.716174	0.688178	0.797499	0.59256	0.998719	1.02094	0.911413	0.880987	1.03921	0.993991	0.861723	1.10483	1.02405	0.879683	1.1309			0.905257	0.760639	1.04298	0.974906	0.917619	1.01316	1.14591	0.930084	1.08788	1.11703	0.919095	0.922213	1.03099	0.924619	1.11673
0.995546	1.0249	0.964093	1.00658	0.90388	1.03652	1.10899	0.977818	1.06544	1.06019	0.974967	0.95284	1.03602	0.90529	1.0924			0.75135	0.670641	0.792659	0.661084	0.999197	0.96987	0.878275	0.94064	1.0662	1.06414	0.901598	1.08815	1.00503	0.862596	1.15287			0.91181	0.788645	1.0683	0.964924	0.891772	0.9965	1.0722	0.975472	1.08661	1.11442	0.884464	0.891603	1.0068	0.893326	1.1266
1.00942	1.05503	0.964715	1.0016	0.942239	1.00755	1.12196	0.947564	1.08669	0.972565	0.90756	0.950174	1.02772	0.971684	1.09606			0.815804	0.695227	0.783405	0.743298	1.01691	0.972937	0.940479	0.944597	1.14734	1.09846	0.841189	1.12659	0.967464	0.9286	1.08815			0.931148	0.806411	1.05472	0.937399	0.938452	0.983893	1.0842	0.956292	1.10494	1.05075	0.876259	0.919178	1.03022	0.954247	1.15747
1.04513	1.03193	1.03028	0.995285	0.956598	0.992725	1.14338	0.995145	1.03319	0.976177	0.929397	0.969032	1.01533	0.991801	1.10065			1.00571	0.66035	0.79804	0.793201	0.998842	0.997974	0.999136	0.944996	1.1605	1.06601	0.900079	1.06464	1.05451	0.873822	1.09502			0.987459	0.858759	1.09893	0.924438	0.953009	0.986952	1.13528	1.00187	1.05838	1.04099	0.882959	0.930662	1.04472	0.980073	1.16164
1.02074	1.04093	1.03961	1.03424	0.983653	1.01121	1.12278	0.981403	1.03378	0.956036	0.976721	0.956584	1.06924	0.99078	1.10525			1.05685	0.710796	0.849858	0.821598	0.956683	1.00189	0.873713	0.879261	1.11602	1.02559	0.880002	1.04246	0.941939	0.88124	1.0847			0.966315	0.837885	1.08227	0.940438	0.95089	1.03568	1.09466	0.966851	1.06474	0.956215	0.933365	0.953015	1.0649	0.964716	1.14206
1.0549	1.01669	0.988128	1.01388	1.0287	1.02654	1.15221	1.00866	1.0357	0.971167	0.942377	0.976192	1.06219	1.00185	1.05249			1.1341	0.78426	0.814871	0.843626	0.931198	1.07314	0.906264	0.921699	1.20739	1.08133	0.953236	1.10236	0.984778	0.941525	1.0191			1.01177	0.824924	1.03507	0.908067	0.985901	0.995201	1.12841	1.0066	1.05587	1.00279	0.900656	0.968611	1.08195	0.999291	1.09488
1.0556	1.04849	1.04044	1.00367	1.01098	1.0336	1.14915	1.07004	1.00623	0.938038	0.92993	0.948216	1.07092	1.01763	1.04296			0.949752	0.674946	0.815924	0.7463	0.911195	1.01315	0.705492	0.959447	1.18214	0.940807	0.977505	1.11544	1.00131	0.839587	0.933021			0.995905	0.836071	1.02026	0.913979	1.00811	1.01894	1.14928	1.07223	1.0119	0.956722	0.854202	0.92866	1.06522	0.998595	1.09448
1.04464	1.02858	1.04218	0.974349	1.06035	1.04305	1.16469	1.09903	1.02602	0.98562	0.923622	0.967991	1.06815	0.975062	1.09657			0.907701	0.670265	0.92259	0.806091	1.01527	1.03129	0.71851	0.984431	1.19065	1.00126	1.05423	1.18006	0.994411	0.859646	0.933261			0.937384	0.756102	1.05765	0.879543	1.07355	1.02039	1.16146	1.09553	1.03405	1.01579	0.847954	0.940075	1.10095	0.95884	1.11011
1.04027	1.05753	1.00506	0.964558	1.05694	1.03555	1.18646	1.10399	1.03066	0.976108	0.876546	0.962635	1.05133	0.973835	1.0298			0.984083	0.68326	1.04565	0.868257	1.03091	0.960089	0.723754	1.02108	1.16098	1.0856	0.935029	1.07267	1.01684	0.863652	0.977032			0.954092	0.784709	1.01226	0.911735	1.04746	1.02147	1.19674	1.10349	1.05271	0.979678	0.839457	0.937489	1.06774	0.983015	1.04876
0.990683	1.08044	1.01683	0.969771	1.04498	1.0304	1.11863	1.10093	1.08925	0.967206	0.902568	0.995817	1.01102	0.982344	0.986522			1.03896	0.717625	0.931566	0.849141	0.842157	0.995072	0.71428	0.992252	1.14589	0.998219	0.994113	1.07111	0.991392	0.856681	1.05289			0.933818	0.807184	1.02755	0.942382	1.03125	1.04756	1.06918	1.0983	1.02527	0.982989	0.849501	0.977945	1.03522	1.007	0.981613
0.978458	1.08245	1.01851	1.00874	1.04011	1.06236	1.141	1.07252	1.07657	0.999263	0.91017	0.978969	0.966057	0.916698	0.996374			1.05324	0.841199	0.830508	0.969017	0.976332	1.02442	0.690247	1.00429	1.0497	1.06311	0.919033	1.05209	1.01127	0.885436	1.08349			0.946694	0.840531	1.04684	0.999732	1.04519	1.04033	1.14481	1.07811	1.00191	1.01507	0.865043	0.945031	1.0208	0.947859	0.987663
0.99664	1.06944	0.996759	0.975396	0.957222	1.05012	1.15286	1.06741	1.0485	0.998103	0.930009	1.02686	0.963842	0.925919	0.985526			1.16408	0.854241	0.906381	1.02687	1.0403	1.02321	0.859019	1.01406	1.00617	1.05988	0.957247	1.07311	1.00264	0.958234	1.07027			0.990865	0.825865	1.04444	0.967754	0.945218	1.0501	1.12734	1.08502	1.05226	1.01592	0.888104	0.961659	0.999731	0.970228	0.982052
0.999575	1.07147	0.9651	0.94173	0.99968	1.05783	1.14212	1.03436	1.09386	1.02445	0.956914	1.02469	0.939594	0.879279	0.97927			1.19246	0.830556	0.92354	1.03345	1.09503	0.967346	0.814389	1.01448	1.04387	1.11534	0.921378	1.07542	1.08415	0.967878	1.04937			1.02404	0.778679	1.0053	0.945333	0.980981	1.01934	1.12325	1.05881	1.07784	1.04005	0.921969	1.01157	0.979472	0.930967	0.991678
1.01638	1.07307	0.946672	0.990781	1.02641	1.05684	1.13523	1.02011	1.1007	1.00616	0.970611	1.01935	0.922077	0.914238	1.02251			1.10344	0.829343	0.902638	0.957805	1.06117	0.921645	0.779489	0.97389	1.12184	1.09554	0.914834	1.08631	1.01728	1.01952	0.920055			1.01013	0.777606	0.945751	0.959412	1.00908	1.03845	1.09183	1.05536	1.06543	0.996518	0.948066	1.01816	0.946674	0.944647	1.02627
1.00818	1.0701	0.941003	1.00758	1.0536	1.07324	1.11815	1.01477	1.07808	1.02448	0.987267	1.06621	0.901907	0.917366	1.01573			0.872664	0.891099	0.863007	1.0421	1.08119	1.01045	0.768074	1.02051	1.09277	1.06358	0.902596	0.995172	1.07677	1.07787	1.08179			0.977301	0.809386	0.966929	0.976748	1.05076	1.05619	1.12906	1.02231	1.03673	1.02841	0.972624	1.05896	0.953581	0.925707	1.00692
0.980182	1.055	0.943767	1.00486	1.05333	1.04634	1.1093	0.988091	1.04112	0.971808	1.01535	1.05049	0.868702	0.929956	1.00786			0.971585	0.848085	0.942786	0.970759	1.06124	0.95951	0.719312	1.00006	1.00526	1.1404	0.907736	0.974912	1.0225	1.02892	1.01776			0.987264	0.812777	0.982475	1.01198	1.03243	1.03476	1.11505	0.983938	1.00689	1.02416	1.0051	1.03317	0.915088	0.963594	1.00298
1.03272	1.09344	0.929915	0.995317	0.993749	1.04692	1.14992	0.982704	1.02867	1.03438	1.07449	1.09869	0.890801	0.97132	1.03702			0.950293	0.925689	0.995975	0.888692	1.02234	0.978065	0.816503	0.964505	1.02438	1.11514	1.08052	0.999742	1.12828	0.981775	1.02981			1.03793	0.775828	0.971602	1.00132	0.973442	1.02007	1.13116	0.970435	1.01275	1.00611	1.06627	1.04267	0.929493	0.991175	1.01647
0.986946	1.10745	0.915512	1.02467	0.97735	1.02914	1.09465	1.07601	1.01504	1.04037	1.036	1.05786	0.909329	0.979599	0.995697			0.886882	0.914655	0.925756	0.858649	1.018	0.861983	0.778853	1.0058	0.947581	1.0997	1.0773	1.04403	1.10467	1.03031	0.902085			0.974936	0.782938	0.931049	1.02859	0.972101	0.985892	1.10094	1.06239	0.991794	1.03682	1.00707	1.0129	0.94995	0.96191	0.970716
1.02197	1.10977	0.915845	1.0524	0.963877	1.04688	1.1123	1.06045	1.0164	1.04631	1.06881	1.03711	0.940839	0.979841	1.00024			0.94672	0.803203	0.929659	0.88831	1.07477	0.919436	0.915762	0.972681	0.924036	1.16271	1.04452	1.03626	1.15211	1.07396	0.968065			1.04483	0.78017	0.935034	1.08124	1.01183	1.05903	1.08907	1.04051	1.0005	1.05133	1.05883	1.01005	1.00057	0.969274	0.974928
1.0536	1.0862	0.885838	0.996299	0.958089	1.03877	1.14596	1.06695	1.01956	1.05743	1.05501	1.04261	1.00038	0.967594	0.981467			1.01861	0.822854	0.956541	0.858205	1.06752	0.951121	0.907584	0.975881	0.944153	1.06841	1.04158	1.08652	1.13137	1.00484	0.923057			1.07635	0.790206	0.913361	1.01473	1.01607	1.00224	1.12663	1.06243	1.01627	1.08818	1.04796	1.0176	1.03217	0.965093	0.940481
1.05742	1.07432	0.934865	0.994463	0.929653	1.03834	1.1202	1.02637	1.03093	1.03676	1.03419	1.00875	1.01309	1.00735	1.02672			0.982788	0.858498	0.957303	0.850559	1.04387	0.982284	0.781826	0.944818	1.08044	1.11314	0.95324	1.04128	1.10537	1.0077	0.908572			1.06509	0.808121	0.929819	1.00393	0.969878	1.01753	1.10744	1.01773	1.02159	1.07808	1.02152	0.988662	1.04089	0.987656	0.996915
1.00591	1.07879	0.935756	0.982817	0.959205	1.05911	1.08912	1.02078	1.00567	1.09087	1.0253	1.01376	0.982006	1.00668	1.0252			0.961035	0.863701	0.963106	0.933997	1.0053	1.05272	0.838812	0.954712	1.04753	1.09327	1.00663	1.17252	1.18174	1.05219	0.901495			0.940086	0.834997	0.923197	1.01211	0.978766	0.982398	1.10739	1.02927	0.966822	1.11873	0.994387	0.974574	1.01546	0.993025	0.960953
1.04843	1.09429	0.92806	0.949353	0.967484	1.00711	1.10539	1.01215	0.979272	1.1147	1.01777	1.017	1.00205	1.01342	1.04316			0.951035	0.817183	0.952885	0.904709	1.13892	1.01039	0.777328	0.980661	1.05377	0.983618	1.04531	1.11647	1.09852	1.03637	0.954463			0.991367	0.834264	0.92845	0.983969	0.975306	0.969521	1.11077	1.01513	0.923982	1.16816	0.985064	0.98553	0.998831	0.986946	0.99886
1.06203	1.12165	0.951212	0.923697	0.988012	1.03772	1.08931	1.01639	0.953353	1.17027	1.06435	0.997756	0.952804	0.998273	1.04675			0.995229	0.855153	0.910382	0.867859	1.07728	1.02259	0.878053	1.04683	0.968857	1.01261	0.990205	1.22895	1.1605	1.01821	1.04638			0.992878	0.850667	0.969233	0.932207	0.987852	1.01465	1.06106	1.04086	0.935813	1.20778	1.0793	0.960376	0.992474	0.997838	1.02192
1.0668	1.12024	0.952279	0.924383	1.03282	0.99275	1.09736	0.985147	0.977503	1.14954	1.03571	1.03685	1.04138	1.00669	1.11872			0.861384	0.806943	0.915798	0.83589	0.922438	0.99712	0.916856	0.999057	1.02802	1.05078	1.01593	1.19063	1.11379	0.933791	0.977409			1.01271	0.877298	0.970736	0.9279	1.01025	0.992674	1.05603	0.981744	0.941143	1.20212	1.05458	1.04178	1.05182	1.01522	1.03455
1.05301	1.06058	0.953197	0.930127	1.01724	0.998682	1.06068	1.00716	0.924284	1.18029	1.02174	1.08037	1.02293	1.02805	1.07077			0.87625	0.889023	0.998056	1.06588	1.02558	0.97363	0.980628	1.02244	0.976459	1.08883	0.997867	1.14208	1.17072	0.976842	0.992563			0.998734	0.902137	0.967178	0.914961	1.04385	1.0291	1.0491	0.996522	0.875982	1.24187	1.03479	1.09284	1.05586	1.01038	0.978795
1.00069	1.0463	0.905102	0.98777	1.02943	0.987526	1.09512	0.997376	0.955762	1.17413	1.02237	1.05301	1.01325	1.01087	1.07746			0.883555	0.888084	0.923207	1.09834	0.990517	1.03301	0.825712	0.97821	0.911032	1.00913	0.9318	1.12026	1.17664	0.982592	1.07178			0.974456	0.894411	0.910446	0.951883	1.04293	0.991092	1.08736	1.00626	0.920714	1.19092	1.02412	1.06406	1.04021	0.99592	1.02454
0.993614	1.06408	0.874245	1.05217	1.08972	0.99089	1.09454	1.02314	0.972397	1.17873	1.00508	1.07458	1.00089	1.00907	1.08118			0.923148	0.936376	0.915536	0.720581	0.958085	0.963255	0.758427	1.01293	0.957379	1.02595	0.940028	1.17554	1.0491	0.974598	0.981366			0.960065	0.886534	0.910767	1.03324	1.06344	0.996536	1.08716	1.05521	0.981478	1.21221	0.96878	1.10876	1.02902	1.00269	1.07402
1.00433	1.05384	0.865169	1.09916	1.1129	0.988581	1.0536	1.00403	1.0019	1.14164	1.0154	1.08268	1.00523	0.990144	1.07503			0.93151	0.892755	0.980923	0.623937	0.967732	0.979541	0.759615	1.07496	1.02836	1.04769	0.981771	1.13213	1.10827	0.964752	1.11551			0.9609	0.85664	0.907252	1.11061	1.09673	0.979335	1.05734	1.02518	1.00293	1.18792	1.00512	1.11231	1.07646	0.959704	1.05097
0.972547	1.05624	0.880156	1.08749	1.12044	1.00618	1.0995	0.985802	1.02313	1.05217	1.0333	1.05558	1.01522	0.996878	1.08214			1.05405	0.879015	1.01111	0.93586	0.943766	0.903198	0.828289	1.03897	1.02601	1.13043	0.900862	1.16101	1.08778	0.979336	1.06026			0.965653	0.863674	0.92	1.11519	1.12778	0.989896	1.08815	1.00504	1.00943	1.11102	1.02386	1.10616	1.03522	0.983777	1.06591
0.952641	1.05915	0.860823	1.1058	1.16202	1.01042	1.07721	1.04405	1.00354	1.10269	1.08909	1.01664	1.06898	1.00792	1.08546			1.00038	0.877742	1.05302	0.654386	0.995265	0.922031	0.914958	1.07662	0.994509	1.06393	0.906685	1.25253	1.18959	0.847204	1.06894			0.936111	0.885253	0.877195	1.14532	1.11812	1.02082	1.04156	1.06551	0.992014	1.17119	1.05797	1.09865	1.10596	1.02676	1.09189
0.984121	1.06397	0.827134	1.05169	1.17273	1.01641	1.008	1.02222	0.990879	1.1106	1.06602	1.06751	1.15516	1.01722	1.09557			0.951992	0.952521	0.976126	0.704848	1.15536	0.822144	0.779559	0.997779	0.928607	1.09443	0.843147	1.08132	1.26247	0.967183	0.952004			0.937802	0.886832	0.87898	1.11919	1.10827	0.989287	0.972612	1.04269	0.940829	1.17707	1.01975	1.12673	1.18243	1.0194	1.09616
0.980551	1.08222	0.859517	1.01969	1.11421	0.9927	0.958107	1.03112	0.984648	1.13726	1.04679	1.08437	1.14449	1.04266	1.15334			1.02267	0.96006	0.913097	0.776787	1.10897	0.843492	0.861382	1.05984	0.905343	1.04602	0.907502	1.12162	1.27106	1.02825	0.912178			0.947698	0.891529	0.884719	1.08979	1.0709	0.984052	0.944189	1.06416	0.989225	1.23568	1.01368	1.12421	1.21553	1.01144	1.18488
1.00135	1.10374	0.879904	1.05043	1.139	0.985715	0.946771	0.983156	1.00809	1.10185	1.05417	1.03782	1.12292	1.02262	1.13185			1.03246	0.888784	0.977661	0.960223	1.14721	0.858027	0.719575	0.981921	0.907151	1.00845	0.868318	1.14701	1.27335	1.01248	1.01892			0.960829	0.910301	0.952125	1.10705	1.0797	0.962017	0.941389	1.00409	1.02476	1.18062	1.00432	1.08373	1.23683	0.996174	1.18188
0.997133	1.08641	0.869856	0.98613	1.13927	1.01173	0.904255	1.02105	1.00737	1.06931	1.06265	1.00083	1.12266	0.99091	1.09892			0.884793	0.922265	0.91972	0.944197	1.15113	0.811999	0.766648	0.994647	0.893008	0.973386	0.960113	1.23395	1.2201	0.946939	0.883045			0.97364	0.917724	0.936521	0.978047	1.10667	0.988198	0.875675	1.03844	1.04546	1.16744	1.0004	1.0703	1.20094	0.945285	1.16237
0.997268	1.09491	0.853748	0.97432	1.1257	1.01078	0.966068	0.965137	0.96237	1.1052	1.04244	1.0357	1.12504	1.01365	1.10789			0.806935	0.963172	0.843853	0.705464	1.25158	0.801638	0.874401	0.964805	0.937208	1.05658	0.934375	1.23934	1.20336	0.932514	1.03254			0.97673	0.910176	0.926389	0.979374	1.10865	0.940098	0.976405	0.973492	0.946311	1.19925	0.999749	1.06088	1.1812	0.989825	1.11072
0.947176	1.09707	0.894448	1.02895	1.13884	1.0208	0.964221	0.977307	1.00463	1.12057	1.03802	1.05696	1.08003	1.04667	1.09348			0.894128	0.990259	1.06208	1.85755	1.15569	0.87151	0.887272	1.001	0.900375	1.09286	0.920976	1.24835	1.24745	0.971394	0.928831			0.958338	0.900694	0.939932	1.07497	1.11452	0.944743	0.94651	0.988068	1.029	1.26024	0.96134	1.12062	1.15431	1.05187	1.07639
0.914936	1.06163	0.938638	1.10174	1.11826	0.992303	0.962027	0.956957	0.98503	1.14621	1.01479	1.05441	1.0892	1.02564	1.10827			0.84055	0.928019	1.12354	0.869641	1.19064	0.823576	0.880401	0.92536	0.998339	1.08583	0.862558	1.20155	1.18474	0.963367	0.990403			0.909841	0.878246	1.0039	1.18072	1.13799	0.939522	0.940663	0.969588	1.00885	1.26275	1.00422	1.14827	1.16796	1.06757	1.12317
0.880387	1.0802	0.939048	1.0805	1.10112	0.997754	1.01912	0.940277	1.01598	1.1626	1.02606	1.10527	1.05841	1.03109	1.11666			0.874379	0.920328	0.935008	0.780008	1.2551	0.808218	0.906589	0.892548	0.965241	1.16204	0.904189	1.29415	1.13411	1.02449	1.10523			0.87357	0.89226	1.01087	1.15378	1.14726	0.920836	1.02702	0.94239	1.02471	1.28579	0.960145	1.14259	1.16391	1.08165	1.10147
0.897098	1.06646	0.941774	1.06022	1.13051	0.990061	1.06729	0.96212	1.00614	1.12618	0.993885	1.10275	1.0519	1.04399	1.10691			0.795867	0.928413	1.00002	0.703425	1.33113	0.867168	0.999201	0.940603	1.09636	1.11771	0.97284	1.29802	0.97948	1.07095	1.05911			0.892858	0.89506	1.01428	1.13868	1.13783	0.924468	1.03954	0.977705	1.02885	1.24776	0.951901	1.1865	1.1564	1.10694	1.13412
0.927449	1.0631	0.896538	1.08017	1.08866	1.01501	1.04176	0.933144	1.00255	1.17783	1.03009	1.10944	1.06874	1.05845	1.10769			0.957566	0.896663	1.06267	0.595031	1.15361	0.891509	0.881833	0.872192	1.03906	1.06994	0.926299	1.1462	1.04977	1.13594	0.957488			0.917528	0.90334	0.972852	1.21942	1.12598	0.939649	1.01365	0.921523	0.996397	1.29822	0.952043	1.16256	1.1491	1.10541	1.09404
0.966286	1.08387	0.908426	1.14073	1.07075	1.02123	1.02409	0.907678	0.969593	1.12206	1.01849	1.12227	1.06221	1.05458	1.12727			0.904921	0.896787	1.12028	0.639654	1.11739	0.780301	0.8985	0.922464	0.98918	1.20927	1.21125	1.14333	1.10941	1.18767	1.06622			0.920564	0.920988	0.987977	1.28734	1.09791	0.930076	0.984767	0.909865	0.963773	1.19374	0.972359	1.23383	1.07344	1.10195	1.16217
0.991178	1.1256	0.814293	1.03481	1.06313	0.981488	0.975206	0.921498	1.0207	1.23296	0.967891	1.11443	1.09377	1.0757	1.10679			0.906895	0.928521	1.11651	0.651646	1.14157	0.820738	0.887342	0.915005	0.970529	1.29144	0.956287	1.10466	0.980953	1.17602	1.00997			0.937162	0.898246	0.903024	1.11406	1.11543	0.940437	0.978501	0.918262	1.03983	1.30592	0.925942	1.19204	1.13103	1.11575	1.14584
0.961348	1.112	0.807744	1.09433	1.07775	0.983509	0.966652	0.885928	0.998759	1.19573	0.983876	1.09853	1.06122	1.02275	1.08559			0.909594	0.875688	1.16161	0.63312	1.00391	0.858307	0.901541	0.893872	0.939623	1.2872	1.01322	1.18137	0.957953	1.17613	1.03986			0.937208	0.886345	0.906403	1.26921	1.11893	0.942801	0.926532	0.914199	1.0402	1.26518	0.938386	1.19513	1.12984	1.12543	1.12631
0.989971	1.07741	0.809216	1.11099	1.10032	1.01377	0.958133	0.905284	1.00117	1.18222	0.96615	1.14127	0.994583	1.03803	1.08805			0.886154	0.913666	1.02698	0.64519	0.979152	0.855156	0.905543	0.946358	0.952545	1.26572	0.94615	1.08639	0.958256	1.18498	1.12438			0.924658	0.879533	0.965036	1.19427	1.12928	0.982424	0.932457	0.920096	1.0084	1.27564	0.927021	1.21539	1.04665	1.09847	1.10931
1.02406	1.07414	0.83199	1.16744	1.0999	0.964557	0.956793	0.91233	0.991654	1.19282	0.972837	1.09193	0.935539	1.0632	1.08881			0.877677	0.895745	1.16217	0.616344	1.0129	0.901719	0.922789	0.873713	0.889772	1.29161	0.909862	1.02272	0.868669	1.25565	1.01572			0.982817	0.840036	0.946022	1.24917	1.15135	0.924482	0.940883	0.883977	1.01541	1.32307	0.950646	1.17039	0.976756	1.11098	1.15328
1.0489	1.04174	0.82247	1.07954	1.05572	0.980304	0.956876	0.912555	1.01097	1.17012	0.98314	1.11601	1.01609	1.06381	1.08709			0.8557	0.904656	1.11901	0.934925	1.09003	0.814958	0.914346	0.852653	1.03955	1.42496	1.04903	1.04962	1.00123	1.21128	1.13241			0.993685	0.897217	0.929303	1.12334	1.12292	0.933273	0.92196	0.903603	1.04641	1.27459	0.982085	1.18408	1.12425	1.12385	1.10386
1.0189	1.01168	0.798036	1.03894	1.07808	0.970905	0.979665	0.855833	1.046	1.13259	0.976307	1.16541	0.9642	1.04882	1.11549			0.874545	0.861148	1.08216	0.800284	0.925578	0.789043	0.925994	0.918059	1.00411	1.42027	1.02383	1.03487	1.05936	1.14658	1.28044			1.0207	0.864941	0.889181	1.05051	1.10804	0.918575	0.936674	0.848318	1.06389	1.19566	0.980323	1.22947	1.04911	1.08347	1.17544
1.02994	1.02836	0.834784	1.01259	1.0464	0.974401	0.997364	0.868214	1.02863	1.12914	1.00802	1.15282	0.998756	1.07277	1.10102			0.865248	0.840845	1.17253	0.961133	0.948618	0.795577	0.992974	0.874918	1.04739	1.48944	0.997147	1.04888	1.11692	1.15609	1.04684			0.9972	0.877167	0.950265	1.04992	1.09952	0.939048	0.964944	0.855455	1.06269	1.24609	1.05852	1.20856	1.0749	1.1484	1.14617
1.01142	1.03606	0.848259	0.993232	1.00261	0.982134	0.979946	0.862132	1.04155	1.1462	1.04059	1.16846	1.06577	1.0847	1.0567			0.905674	0.924226	1.44321	1.11353	0.928242	0.793441	0.961251	0.842945	1.07225	1.32335	0.964992	1.00018	1.11489	1.08736	1.04504			0.997516	0.906631	0.960684	1.02195	1.05015	0.952943	0.963806	0.848361	1.08181	1.29174	1.0463	1.24897	1.11392	1.13991	1.1181
0.991092	1.05683	0.771032	1.04476	1.09142	0.953207	0.96748	0.845756	1.026	1.12464	0.988878	1.14776	1.05128	1.13024	1.05003			0.80994	0.898129	1.56218	1.35273	0.996902	0.742169	0.994279	0.866789	1.09745	1.34683	0.930754	1.1744	1.14875	1.18563	0.876558			0.990119	0.830739	0.889569	1.06713	1.12163	0.932526	0.94885	0.849763	1.03987	1.29878	0.986569	1.23152	1.14015	1.17353	1.11608
1.0002	1.06904	0.784437	0.999502	1.08054	1.01891	0.997476	0.886929	1.02102	1.13409	1.00148	1.14165	1.00677	1.12419	1.05286			0.782614	0.865109	1.27963	1.15938	0.854679	0.753759	0.982077	0.909172	1.04825	1.20102	1.07797	1.13091	1.05521	1.10835	0.920077			0.990454	0.85479	0.892938	1.05091	1.08128	0.955484	0.989107	0.88046	1.04904	1.32274	0.99438	1.21974	1.12103	1.17689	1.16475
1.02585	1.02642	0.774384	0.994785	1.06529	0.99372	1.06246	0.888256	1.0771	1.13858	1.02649	1.12787	0.994168	1.13115	1.09529			0.732041	0.920107	1.42973	1.27088	0.920563	0.72284	0.993111	0.885128	1.13955	1.4656	1.0053	1.26689	1.08295	1.10684	0.946541			0.999679	0.847142	0.888868	1.05975	1.09656	0.961185	1.03899	0.861951	1.10201	1.34419	1.02649	1.1752	1.16144	1.19688	1.14376
1.07321	1.04106	0.797211	1.04511	1.06767	1.05185	1.06864	0.880948	1.06848	1.14471	0.991081	1.11793	1.01366	1.12231	1.03926			0.803239	0.973428	0.968771	1.30738	1.0705	0.686209	1.06217	0.846738	1.10876	1.43709	1.16585	1.13174	1.1123	1.08855	1.26395			1.03552	0.897052	0.901749	1.09405	1.1334	0.990225	1.05839	0.851414	1.0772	1.35971	0.999011	1.17911	1.1085	1.20022	1.10541
1.04469	0.997462	0.762531	1.0781	1.00231	1.02071	1.04303	0.922724	1.02204	1.14812	0.982479	1.09667	0.990391	1.17962	1.02368			0.861253	0.883169	1.02456	0.789099	0.986071	0.698689	0.949272	0.805362	0.995462	1.4186	1.13564	1.16123	1.06249	1.10895	1.00743			1.012	0.867627	0.859182	1.16221	1.03852	0.964397	1.04315	0.87371	1.04324	1.37405	0.992749	1.15382	1.07703	1.25328	1.05002
0.983883	1.02991	0.77052	1.07962	1.00713	1.04121	1.05379	0.955875	1.00927	1.10076	1.00197	1.10343	1.03536	1.18948	1.02555			0.897319	0.982159	1.10161	0.735977	1.04788	0.720364	0.94195	0.787265	1.0415	1.31383	1.07047	1.2124	1.00911	1.07173	0.956869			0.963526	0.827566	0.889356	1.13536	1.06859	0.99194	1.07276	0.906761	1.07059	1.34096	0.9976	1.15687	1.12131	1.26858	1.05046
1.01271	1.01761	0.787417	1.07765	1.00093	1.02165	1.01789	0.93318	1.04673	1.09081	0.995386	1.12407	1.05315	1.17881	1.03315			1.11736	1.03845	1.2101	0.726489	1.10332	0.750485	1.01497	0.837322	1.00049	1.28971	1.06789	1.28658	1.04341	1.10397	1.04004			0.984026	0.87407	0.938088	1.1128	1.05903	0.936242	1.04622	0.923737	1.10715	1.28469	0.987112	1.16303	1.11867	1.27229	1.06692
1.01929	0.990808	0.774448	1.06237	1.05387	0.998477	1.05173	0.949547	1.06279	1.09548	0.991277	1.16197	1.05332	1.23076	0.982827			1.12955	0.963582	1.22064	0.726858	1.18218	0.759898	1.04018	0.814327	1.09243	1.29511	1.0416	1.34987	1.11163	1.10684	1.06458			0.971212	0.8669	0.953216	1.14612	1.12142	0.932626	1.06119	0.917426	1.12824	1.27837	0.968361	1.27165	1.10816	1.30325	1.07541
0.970552	1.00645	0.746008	0.981285	1.04536	0.921001	1.00902	0.971325	1.0518	1.12034	1.02345	1.12077	1.03709	1.22358	0.984974			1.03466	0.868471	0.809025	0.714024	1.11745	0.798392	1.03216	0.84616	1.05884	1.30247	0.934645	1.29624	1.26265	1.13483	1.0196			0.940269	0.933366	0.893027	1.04439	1.08464	0.891624	1.02399	0.947374	1.14856	1.30278	1.02827	1.19697	1.10001	1.30986	1.02929
0.974769	1.02785	0.755678	0.952783	0.979332	0.968894	1.06036	0.955366	1.09291	1.1321	1.00543	1.11481	1.03019	1.24958	1.02501			1.01907	1.00136	1.0155	0.765822	1.0472	0.721511	1.16513	0.843257	1.07159	1.37238	0.943872	1.30554	1.36223	1.09448	0.999698			0.905765	0.850228	0.899837	1.03994	1.03456	0.890093	1.06722	0.929591	1.17225	1.35119	1.00336	1.25115	1.12937	1.31323	1.09632
0.95508	1.04215	0.78608	0.928791	1.01768	0.965187	1.07162	0.972958	1.05155	1.19079	1.03505	1.09963	1.07771	1.26871	1.00583			0.99831	1.0264	1.08328	0.751342	1.00459	0.717557	1.08302	0.857728	1.17152	1.36688	0.975716	1.2189	1.22106	1.11061	1.14275			0.911396	0.921012	0.864929	1.00608	1.09269	0.915268	1.07331	0.956355	1.15474	1.40044	1.07276	1.23247	1.18875	1.36491	1.05065
0.964312	0.97513	0.823451	0.931334	1.03684	0.938448	1.04052	0.979048	1.06247	1.1328	0.978104	1.08803	1.09949	1.2403	0.996968			1.03526	1.10173	1.12189	0.865861	0.999835	0.743679	1.07879	0.809407	1.22232	1.44392	0.972178	1.14253	1.26959	0.988235	1.09792			0.930814	0.903937	0.931481	1.01009	1.08373	0.890892	1.06022	0.949651	1.13404	1.34372	1.00215	1.20503	1.20848	1.36316	1.06466
0.988366	0.98595	0.810509	0.829005	1.07177	0.946994	1.08701	0.998929	1.08586	1.15058	0.966189	1.09752	1.10399	1.20803	0.997846			0.948581	0.856189	0.986883	0.683594	1.00452	0.766146	1.08268	0.771823	1.11363	1.33422	0.99896	1.23146	1.28969	1.15823	1.12753			0.981203	0.874507	0.925485	0.893148	1.16682	0.940589	1.1085	0.941777	1.13998	1.29466	0.973187	1.19895	1.24031	1.36714	1.05837
1.01842	1.01363	0.774587	0.923668	1.02062	0.936964	1.04143	0.982117	1.05127	1.15782	0.906213	1.15131	1.18672	1.14277	1.0111			0.964122	0.880356	1.09695	1.15406	1.15696	0.846274	1.01853	0.830258	1.07974	1.19315	1.26008	1.32238	1.1415	1.10717	1.13169			1.04087	0.831618	0.912409	0.990765	1.06289	0.874359	1.07638	0.948449	1.05169	1.3478	0.91932	1.29635	1.30232	1.24396	1.07096
1.00186	1.02347	0.791477	0.960349	1.06141	0.950637	1.05579	0.966279	1.11623	1.20298	0.92643	1.20381	1.19918	1.19684	1.05226			0.980985	0.733853	1.07035	1.3844	1.09797	0.805164	1.01496	0.829414	1.00524	1.38857	1.25402	1.52612	1.33331	1.07351	1.18351			1.04214	0.879927	0.897885	1.0277	1.15138	0.886632	1.07372	0.951892	1.21923	1.35156	0.951936	1.30588	1.31614	1.30585	1.11144
1.00865	1.03744	0.86884	0.954498	1.04354	1.01372	0.990249	0.962887	1.1284	1.15536	0.993085	1.14994	1.11847	1.16523	1.08897			0.968748	0.687734	1.15208	0.867398	1.16216	0.711724	0.939561	0.846082	1.2025	1.20015	1.37349	1.3149	1.23467	0.985924	1.17073			1.02248	0.874826	0.982842	1.04182	1.13003	0.968703	1.02527	0.969252	1.21198	1.33166	0.967629	1.27464	1.21058	1.31895	1.18898
0.982357	1.03505	0.851511	0.930694	1.02811	1.03006	0.984509	0.935325	1.10788	1.17559	1.02362	1.15302	1.12086	1.17128	1.10181			1.06546	0.661805	1.22294	0.966198	1.07785	0.718427	0.865476	0.906335	1.2864	1.18693	1.44375	1.29034	1.15665	1.03405	1.08902			1.00779	0.98223	0.974577	1.0053	1.09324	0.979676	1.01376	0.98139	1.20484	1.38663	1.03533	1.30901	1.24853	1.31171	1.20271
1.00404	0.963685	0.820453	0.951405	0.996305	1.03348	0.983467	0.987571	1.15874	1.16744	1.04792	1.17007	1.16567	1.20149	1.08311			1.03382	0.764067	1.06899	0.840325	1.19304	0.734061	0.891486	0.918863	1.23336	1.24429	1.49814	0.939921	1.19642	1.14029	1.33496			1.00368	0.984498	0.945159	1.03654	1.03962	1.01666	1.01931	1.01651	1.28699	1.38459	1.10342	1.3041	1.30243	1.33625	1.17307
0.989752	0.926724	0.811839	0.987978	1.0345	1.04255	0.996886	0.942556	1.11463	1.15873	1.09476	1.17529	1.13864	1.15796	1.10081			1.14216	0.785011	1.01051	0.95277	1.28867	0.688992	0.89258	0.859795	1.43268	1.26956	1.50984	1.05698	1.10866	1.05111	1.27254			0.999668	1.03327	0.924831	1.11246	1.10001	1.01716	0.99845	0.978197	1.25688	1.38552	1.11722	1.28843	1.25581	1.29205	1.2409
1.00992	0.776164	0.764261	0.991525	1.011	1.07461	0.989094	0.9305	1.08059	1.12027	1.09331	1.17987	1.11012	1.144	1.13709			1.15141	0.738184	1.12617	1.14202	1.42727	0.734335	0.996951	0.794593	1.43078	1.2679	1.7214	1.01362	1.13164	1.13786	1.43531			0.993746	1.01133	0.868034	1.12319	1.09364	1.03053	0.982238	0.936064	1.20071	1.3139	1.13546	1.30863	1.23325	1.26346	1.23964
1.00527	0.712821	0.761944	1.02556	1.13659	1.09635	0.996154	0.951788	1.0896	1.08596	1.08317	1.12744	1.08563	1.15834	1.09715			1.10656	0.770824	0.828087	1.04899	1.63012	0.702386	0.881879	0.84786	1.35025	1.36174	1.39794	0.960774	1.11811	1.13478	1.25146			1.00659	1.10479	0.848013	1.11291	1.2279	1.05477	0.995556	0.978958	1.20878	1.23823	1.14602	1.30217	1.20382	1.27295	1.19798
0.976163	0.61628	0.790298	0.995001	1.13817	1.17689	1.00831	0.954274	1.11101	1.08688	1.08613	1.0868	1.06839	1.18303	1.13417			1.12056	0.729413	1.26063	1.05059	1.38722	0.727072	0.842297	0.91475	1.24313	1.53846	1.30564	0.917442	1.26021	1.10441	1.45736			1.00793	1.06391	0.893231	1.10018	1.23074	1.13433	0.996555	1.00728	1.25815	1.29647	1.17632	1.27273	1.20559	1.33636	1.2763
0.966005	0.608931	0.722862	1.06422	1.18862	1.14215	1.04853	0.960917	1.15967	1.10456	1.06699	1.07151	1.0939	1.15853	1.17322			1.2794	0.937191	1.65529	1.05387	1.70273	0.955645	0.958296	0.794651	1.33188	1.53326	1.45665	1.28428	1.41384	1.01665	1.58488			0.971037	1.09412	0.844456	1.1687	1.29171	1.11599	1.05333	0.980431	1.30166	1.28455	1.15293	1.26472	1.25599	1.2939	1.32232
0.985207	0.651194	0.726974	0.996756	1.16792	1.18544	1.03969	0.919601	1.16328	1.1217	1.10432	1.03839	1.09891	1.16397	1.15781			1.41614	1.17065	1.78487	0.936839	1.46299	0.770185	0.945626	0.868803	1.30873	1.38233	1.68751	1.25796	1.48252	1.14688	1.63462			0.986654	1.10819	0.864578	1.12963	1.26428	1.16751	1.03515	0.955453	1.32917	1.29783	1.20398	1.2871	1.29833	1.32677	1.30792
1.02265	0.745174	0.765958	0.96827	1.22059	1.21349	1.00572	0.918856	1.17877	1.11443	1.08919	1.10235	1.1099	1.19643	1.18022			1.29531	0.992463	1.99761	0.896431	1.44269	0.774213	0.920794	0.906161	1.34807	1.36051	1.01231	2.66713	1.40143	1.06853	1.68503			1.03299	1.17857	0.872389	1.09134	1.38112	1.20884	1.00825	0.981231	1.35378	1.32573	1.22305	1.33448	1.30825	1.3689	1.35508
0.9884	0.709872	0.773773	0.978517	1.16913	1.19969	1.02157	0.954101	1.14167	1.14948	1.06384	1.10964	1.05444	1.20828	1.20857			1.21017	1.16765	0.950099	0.853086	1.39085	0.804024	0.954359	1.06618	1.21389	1.59802	1.23428	2.78468	1.40577	1.20012	1.59932			1.02972	1.13299	0.888636	1.10737	1.33001	1.21043	1.0249	1.04351	1.30357	1.35638	1.22654	1.34521	1.28573	1.39587	1.39619
0.988767	0.721948	0.78843	1.06144	1.17775	1.17626	1.0092	0.969538	1.17345	1.14497	1.04191	1.07503	1.11199	1.24739	1.19765			1.31836	1.00626	0.96744	0.984582	1.31117	0.803947	0.932937	1.06	1.10752	1.66945	1.07268	2.14167	1.21991	1.06636	1.77028			1.05037	1.04963	0.911506	1.19347	1.36778	1.25169	1.02312	1.0746	1.38857	1.37205	1.21448	1.32044	1.31725	1.48143	1.40835
1.00257	0.822845	0.818234	1.07421	1.14845	1.18215	0.988719	0.977462	1.13376	1.16465	1.04436	1.10572	1.10456	1.28693	1.15022			1.28924	0.981039	0.973586	0.820359	1.25283	0.846077	0.893548	0.980378	1.3218	1.73356	0.97894	2.0733	1.27522	1.06402	1.79981			1.06026	1.08081	0.90666	1.1884	1.38537	1.2588	0.994263	1.07463	1.39669	1.42404	1.18271	1.30808	1.34095	1.51801	1.34957
0.982059	0.865889	0.777434	1.14246	1.20354	1.20528	1.02963	0.983416	1.10978	1.17887	1.04976	1.07494	1.11342	1.2788	1.16625			1.30434	1.15475	0.895259	0.894466	1.31525	0.864456	1.00508	0.964145	1.53337	1.387	1.15184	4.21122	1.1349	1.33063	1.81768			1.05232	1.0033	0.898787	1.23585	1.47335	1.28007	1.04168	1.0828	1.34833	1.50159	1.19584	1.31497	1.37925	1.49867	1.39308
1.02211	0.921228	0.749815	1.1304	1.14064	1.21425	1.05196	1.01043	1.154	1.23073	1.04001	1.14317	1.13599	1.26524	1.21371			1.37788	0.971958	0.6681	0.847859	1.35179	0.978493	1.01522	1.1283	1.49323	1.92169	1.14974	2.75405	1.1811	1.16005	1.53389			1.12841	0.987992	0.894774	1.22881	1.41637	1.24599	1.05296	1.14282	1.38158	1.55876	1.18994	1.42248	1.41933	1.51601	1.43849
1.02477	0.927529	0.70921	1.12094	1.08232	1.18498	1.07122	1.05047	1.13885	1.28169	0.995752	1.19758	1.06862	1.31119	1.20791			1.47077	1.14914	0.903906	1.00047	1.24399	1.01292	0.924535	1.0184	1.16178	1.4933	1.1865	1.47409	1.24038	1.09137	1.60587			1.15289	0.956035	0.896252	1.22674	1.31216	1.28646	1.04231	1.17833	1.35181	1.59545	1.14382	1.53319	1.30864	1.54922	1.45943
1.00489	0.896902	0.77387	1.08391	1.08697	1.17695	1.07497	1.11366	1.15199	1.26443	1.07433	1.17242	1.12987	1.25618	1.19125			1.36882	1.36751	0.992314	1.23704	1.28542	1.01805	0.844938	1.04712	1.11712	1.6389	1.33103	3.52615	1.32506	1.16155	1.63697			1.12612	0.947653	0.995569	1.17795	1.35115	1.27536	1.10651	1.23999	1.3822	1.59679	1.21942	1.54292	1.32735	1.49627	1.45683
0.982884	0.923298	0.80536	1.01422	1.01166	1.19346	1.08593	1.12884	1.17466	1.28127	1.14481	1.16247	1.15175	1.26049	1.19773			1.35544	1.37677	0.979917	1.23198	1.31332	1.0625	0.860831	0.844207	1.20675	1.53314	1.45822	3.78587	1.39048	1.29777	1.26065			1.09612	0.959337	0.937641	1.08415	1.25425	1.32404	1.12636	1.26168	1.45434	1.69418	1.29222	1.56857	1.38977	1.54646	1.44106
0.961754	0.961533	0.794569	1.06348	1.02166	1.13036	1.12516	1.06979	1.18147	1.29354	1.23267	1.1283	1.15371	1.34599	1.19974			1.42817	1.06934	0.965252	1.21202	1.40847	1.40408	0.862003	1.01461	1.38013	2.16201	1.4535	4.53107	1.32791	1.23667	1.86908			1.10971	0.95352	0.907686	1.1571	1.23511	1.30207	1.15535	1.20299	1.5279	1.70168	1.41714	1.47431	1.38348	1.65504	1.38838
0.914644	0.936788	0.786131	1.00617	0.998846	1.17806	1.15774	1.01207	1.21777	1.30331	1.16459	1.29468	1.19026	1.30711	1.17287			1.53884	0.930547	1.17919	1.19078	1.50744	1.62369	0.9167	0.910302	1.49208	2.54391	1.78691	4.82679	1.18415	1.1618	1.35988			1.03222	0.990844	0.907132	1.08631	1.19516	1.30914	1.16979	1.16639	1.61848	1.77667	1.34866	1.71188	1.44164	1.59542	1.383
0.966048	0.943749	0.743363	1.03104	0.99433	1.19189	1.11721	1.06905	1.1915	1.32624	1.17018	1.56644	1.18848	1.2958	1.18812			1.2972	0.774785	1.21196	1.06846	1.72799	1.4538	1.13895	0.876775	2.90701	2.51484	1.3322	5.22396	1.14569	1.34654	1.34498			1.08985	1.04688	0.838655	1.12319	1.18468	1.37511	1.13691	1.21044	1.58399	1.78221	1.35849	2.06427	1.4811	1.58005	1.4104
0.958013	0.957638	0.688028	1.03382	0.992258	1.32882	1.13749	0.999713	1.24211	1.34431	1.14819	1.44197	1.19991	1.25118	1.19196			1.47357	0.724774	1.28811	0.909116	1.99857	1.47899	1.6543	0.83748	1.49456	2.77622	1.932	4.3373	1.29962	1.22788	1.56308			1.09418	1.04064	0.794195	1.1206	1.19929	1.58922	1.15659	1.11966	1.62807	1.93964	1.33537	1.92161	1.50587	1.59268	1.4443
0.998862	0.968665	0.74715	1.12117	0.998231	1.39141	1.17234	1.03381	1.24518	1.37521	1.21184	1.50065	1.24986	1.25814	1.20319			1.58038	0.999625	1.01774	1.07759	1.6942	1.33519	0.85916	0.88858	1.59625	2.30666	1.84447	4.18385	1.59207	1.29768	1.6725			1.14606	1.14596	0.857228	1.24425	1.19201	1.76418	1.24059	1.19572	1.65507	1.93545	1.38718	1.90286	1.57656	1.63459	1.44313
1.01053	0.945349	0.790133	1.19985	1.02655	1.35134	1.17196	1.03381	1.20558	1.40776	1.20468	1.55341	1.29664	1.29511	1.30997			1.20738	0.966741	1.07079	1.14904	1.63772	1.30942	1.09727	0.968077	1.73723	2.1597	2.01148	4.93457	1.55206	1.40388	1.89278			1.14886	1.30604	0.909923	1.35373	1.23867	1.66696	1.26586	1.23844	1.57239	2.02506	1.38517	2.02174	1.72119	1.71106	1.56146
1.02186	1.0572	0.797066	1.17001	1.10636	1.43044	1.24414	1.07706	1.14995	1.41222	1.17938	1.627	1.32011	1.39368	1.36558			1.33493	1.65203	1.31003	1.21891	1.73993	1.72516	1.05006	1.10866	1.37527	2.68741	2.88307	5.71949	1.59202	1.48819	1.3895			1.18782	1.28064	0.899532	1.35121	1.30873	1.80359	1.37655	1.30011	1.47471	2.04785	1.37442	2.13623	1.82188	1.83659	1.60783
1.03601	1.09106	0.836061	1.17658	1.06321	1.40495	1.25114	1.08576	1.13706	1.51206	1.07287	1.75555	1.32663	1.56201	1.36138																				1.21867	1.32302	0.956964	1.3313	1.30092	1.78867	1.35403	1.28787	1.42442	2.26654	1.26942	2.50983	1.82078	2.07833	1.64776
1.08861	1.21579	0.854413	1.11375	1.15432	1.41222	1.24357	1.10419	1.21732	1.49549	1.08198	1.96536	1.21967	1.67044	1.2947																				1.28915	1.39564	0.987909	1.28762	1.43259	1.80441	1.35689	1.3748	1.59373	2.24387	1.29107	2.65047	1.6959	2.24181	1.67167
1.04364	1.11758	0.827303	1.10167	1.28701	1.60403	1.25031	1.17473	1.24508	1.532	1.20223	2.03888	1.21812	1.7778	1.39654																				1.19996	1.29256	0.959359	1.28228	1.63271	2.1295	1.3645	1.43304	1.67684	2.30636	1.42424	2.82255	1.72092	2.41767	1.71742
0.950602	1.01601	0.84509	1.10104	1.26512	1.62233	1.33512	1.30994	1.24832	1.54897	1.23753	1.68079	1.23838	1.74941	1.54943																				1.1155	0	0.988513	1.2385	1.60096	2.18969	1.49973	1.60938	1.72052	2.36739	1.46276	2.34478	1.74134	2.46724	1.95071
0.970178	1.02498	0.876978	1.10567	1.29644	1.8309	1.34062	1.26544	1.29546	1.48583	1.24652	1.69481	1.35095	1.71643	1.67193																				1.16382	0	1.02527	1.31073	1.65394	2.46455	1.52717	1.57442	1.79633	2.24995	1.52409	2.35198	2.05306	2.41239	2.29039
1.03586	1.04181	0.818943	1.13921	1.36339	1.93632	1.321	1.27831	1.30978	1.39188	1.29219	1.82765	1.32643	1.85163	1.62043																				1.21568	0	0.963596	1.31796	1.74471	2.7472	1.51009	1.61693	1.83089	2.08749	1.55512	2.59442	1.9878	2.577	2.20058
1.03277	1.03754	0.806766	1.09167	1.24483	1.65943	1.32698	1.17373	1.42256	1.53499	1.27977	1.52932	1.20555	2.06291	1.70984																				1.2547	0	0.972193	1.28097	1.61586	3.19949	1.54512	1.51266	1.98836	2.35296	1.6111	2.88353	2.21009	2.93815	2.40282

## Sheet: F1SC
constriction	myosin rate of change
0.565981	-12.5033
0.497552	-8.9435
0.426966	-5.42652
0.354098	-1.95725
0.278849	1.4618
0.20102	4.90702
0.115244	8.59012
0.0333558	11.5545
-0.0254054	12.5703
-0.0572241	10.4776
-0.0681589	5.73018
-0.0772611	-1.45625
-0.133063	-8.95356
-0.232934	-14.686
-0.365057	-17.4706
-0.491731	-16.2608
-0.55863	-12.9553
-0.519672	-6.42672
-0.363244	-0.197644
-0.12494	5.64997
0.144182	8.97412
0.392817	9.90632
0.58052	9.23909
0.6747	8.15992
0.683899	6.59468
0.605686	4.83661
0.455183	3.38805
0.233943	1.81824
-0.0405644	0.0524022
-0.359168	-1.52371
-0.510035	-2.70408
-0.578812	-3.82344
-0.528014	-5.20517
-0.430124	-6.96445
-0.309118	-9.15251
-0.1906	-11.6857
-0.0440333	-13.7735
0.035429	-14.4799
0.0866013	-13.0474
0.0870667	-9.66635
0.0873107	-5.59678
0.137335	-2.12572
0.256695	-0.121677
0.409757	0.594242
0.559862	0.802691
0.655061	1.36604
0.693515	1.89111
0.680652	1.66269
0.619656	0.0158664
0.519856	-2.55399
0.385447	-4.40043
0.213072	-4.15946
0.0121074	-1.20282
-0.178361	3.82916
-0.343294	10.117
-0.424488	15.4832
-0.405769	18.7744
-0.259374	18.4597
-0.0648169	14.4907
0.0747658	8.44346
0.146859	1.34369
0.160512	-5.01425
0.128181	-9.29729
0.0456911	-10.7656
-0.0723118	-8.54299
-0.12893	-4.16561
-0.188695	0.162552
-0.249019	2.71228
-0.307254	3.20848
-0.361688	2.5176
-0.411701	1.44019
-0.431573	0.813259
-0.426048	0.833468
-0.391653	1.01632
-0.312545	1.23047
-0.154761	0.512923
0.0863425	0.0116416
0.358576	0.191821
0.610247	3.36175
0.675498	8.4967
0.697937	12.9369
0.693937	16.5058
0.664368	15.7771
0.606705	11.3767
0.507899	4.59896
0.387536	-2.15335
0.24556	-6.10147
0.0704952	-3.79149
-0.202245	1.95243
-0.447598	8.19673
-0.550236	11.9282
-0.528883	11.8259
-0.410517	8.30834
-0.222087	2.41321
-0.0848922	-4.7506
0.0303019	-11.8493
0.0482607	-17.6845
0.00191189	-20.8522
-0.0584232	-20.5394
-0.0710566	-17.1827
-0.0355881	-11.344
0.0157319	-4.77468
0.0509954	0.340602
0.0548199	2.85304
0.0431313	1.56143
0.0148491	-2.14214
-0.0382442	-5.80574
-0.118568	-7.77809
-0.21292	-6.25089
-0.290745	-2.48602
-0.320853	2.04254
-0.288908	5.73518
-0.20124	7.69881
-0.0569567	8.1113
0.111315	7.4784
0.251059	6.5711
0.315607	6.3455
0.290921	7.7699
0.216482	11.1516
0.148202	14.8625
0.137445	17.0033
0.200967	15.9822
0.305595	11.7316
0.417044	5.39713
0.510505	-1.86739
0.57217	-6.30472
0.594694	-7.49011
0.578876	-3.75394
0.542166	0.941457
0.511993	4.03671
0.502208	4.95994
0.502095	3.7567
0.495759	2.17486
0.471045	0.686875
0.417264	0.0722818
0.328936	0.0924223
0.195137	0.726621
7.76599e-06	1.58142
-0.235145	1.9959
-0.394683	0.817304
-0.457884	-2.28505
-0.300929	-6.11712
-0.0538146	-9.61699
0.198257	-11.7093
0.449074	-11.9535
0.56749	-10.1241
0.546244	-7.3519
0.415987	-3.88284
0.226756	-1.30828
0.0519446	0.135416
-0.0768108	1.67816
-0.147856	4.67337
-0.17281	9.68874
-0.162895	14.9806
-0.132151	19.606
-0.0979403	21.0824
-0.0875076	19.8619
-0.0941101	16.6701
-0.0787146	13.3312
0.00016634	11.6837
0.152085	13.0032
0.337448	15.8084
0.518794	18.4276
0.668297	18.892
0.752206	17.1837
0.765438	14.6421
0.716185	12.703
0.624621	11.5829
0.506192	9.72636
0.410153	7.4028
0.314022	3.14101
0.219352	0.527234
0.141798	-1.16015
0.0341701	-0.727553
-0.0378601	3.55448
-0.0826112	9.98765
-0.0432987	17.2157
0.0754111	25.5831
0.250755	34.4526
0.45119	43.5789
0.645483	52.8575
0.802152	62.3362
0.927354	72.0759
1.04621	81.8559
1.15348	91.7211
1.2494	101.665
1.33509	111.681

## Sheet: F1SD
constriction rate																		myosin rate of change																	cross correlations
NaN	NaN	NaN	NaN	NaN	NaN	NaN	NaN	NaN	NaN	NaN	NaN	NaN	NaN	NaN				NaN	NaN	NaN	NaN	NaN	NaN	NaN	NaN	NaN	NaN	NaN	NaN	NaN	NaN	NaN			NaN	NaN	NaN	NaN	NaN	NaN	NaN	NaN	NaN	NaN	NaN	NaN	NaN	NaN	-0.0143364
NaN	NaN	NaN	NaN	NaN	NaN	NaN	NaN	NaN	NaN	NaN	NaN	NaN	NaN	NaN				NaN	NaN	NaN	NaN	NaN	NaN	NaN	NaN	NaN	NaN	NaN	NaN	NaN	NaN	NaN			NaN	NaN	NaN	NaN	NaN	NaN	NaN	NaN	NaN	NaN	NaN	NaN	NaN	NaN	-0.0276412
NaN	NaN	NaN	NaN	NaN	NaN	NaN	NaN	NaN	NaN	NaN	NaN	NaN	NaN	NaN				NaN	NaN	NaN	NaN	NaN	NaN	NaN	NaN	NaN	NaN	NaN	NaN	NaN	NaN	NaN			NaN	NaN	NaN	NaN	NaN	NaN	NaN	NaN	NaN	NaN	NaN	NaN	NaN	NaN	-0.039933
NaN	NaN	NaN	NaN	NaN	NaN	NaN	NaN	NaN	NaN	NaN	NaN	NaN	NaN	NaN				NaN	NaN	NaN	NaN	NaN	NaN	NaN	NaN	NaN	NaN	NaN	NaN	NaN	NaN	NaN			NaN	NaN	NaN	NaN	NaN	NaN	NaN	NaN	NaN	NaN	NaN	NaN	0.0201322	NaN	-0.0512026
NaN	NaN	NaN	NaN	NaN	NaN	NaN	NaN	NaN	NaN	NaN	NaN	NaN	NaN	NaN				NaN	NaN	NaN	NaN	NaN	NaN	NaN	NaN	NaN	NaN	NaN	NaN	NaN	NaN	NaN			NaN	NaN	NaN	NaN	NaN	NaN	NaN	NaN	NaN	NaN	NaN	NaN	0.037079	NaN	-0.0614205
NaN	NaN	NaN	NaN	NaN	NaN	NaN	NaN	NaN	NaN	NaN	NaN	NaN	NaN	NaN				NaN	NaN	NaN	NaN	NaN	NaN	NaN	NaN	NaN	NaN	NaN	NaN	NaN	NaN	NaN			NaN	NaN	NaN	NaN	NaN	NaN	NaN	NaN	NaN	NaN	NaN	NaN	0.0506804	NaN	-0.0705126
NaN	NaN	NaN	NaN	NaN	NaN	NaN	NaN	NaN	NaN	NaN	NaN	NaN	NaN	NaN				NaN	NaN	NaN	NaN	NaN	NaN	NaN	NaN	NaN	NaN	NaN	NaN	NaN	NaN	NaN			NaN	NaN	NaN	NaN	NaN	NaN	NaN	NaN	NaN	NaN	NaN	NaN	0.0607455	NaN	-0.0784415
NaN	NaN	NaN	NaN	NaN	NaN	NaN	NaN	NaN	NaN	NaN	NaN	NaN	NaN	NaN				NaN	NaN	NaN	NaN	NaN	NaN	NaN	NaN	NaN	NaN	NaN	NaN	NaN	NaN	NaN			NaN	NaN	NaN	NaN	NaN	NaN	NaN	NaN	NaN	NaN	NaN	NaN	0.0670809	NaN	-0.0851865
NaN	NaN	NaN	NaN	NaN	NaN	NaN	NaN	NaN	NaN	NaN	NaN	NaN	NaN	NaN				NaN	NaN	NaN	NaN	NaN	NaN	NaN	NaN	NaN	NaN	NaN	NaN	NaN	NaN	NaN			NaN	NaN	NaN	NaN	NaN	NaN	NaN	NaN	NaN	NaN	NaN	NaN	0.0696452	NaN	-0.0911852
NaN	NaN	NaN	NaN	NaN	NaN	NaN	NaN	NaN	NaN	NaN	NaN	NaN	NaN	NaN				NaN	NaN	NaN	NaN	NaN	NaN	NaN	NaN	NaN	NaN	NaN	NaN	NaN	NaN	NaN			NaN	NaN	NaN	NaN	NaN	NaN	NaN	NaN	NaN	NaN	NaN	NaN	0.0674511	NaN	-0.0969057
NaN	NaN	NaN	NaN	NaN	NaN	NaN	NaN	NaN	NaN	NaN	NaN	NaN	NaN	NaN				NaN	NaN	NaN	NaN	NaN	NaN	NaN	NaN	NaN	NaN	NaN	NaN	NaN	NaN	NaN			NaN	NaN	NaN	NaN	NaN	NaN	NaN	NaN	NaN	NaN	NaN	NaN	0.0597278	NaN	-0.103385
NaN	NaN	NaN	NaN	NaN	NaN	NaN	NaN	NaN	NaN	NaN	NaN	NaN	NaN	NaN				NaN	NaN	NaN	NaN	NaN	NaN	NaN	NaN	NaN	NaN	NaN	NaN	NaN	NaN	NaN			NaN	NaN	NaN	NaN	NaN	NaN	NaN	NaN	NaN	NaN	NaN	NaN	0.0470929	NaN	-0.111244
NaN	NaN	NaN	NaN	NaN	NaN	NaN	NaN	NaN	NaN	NaN	NaN	NaN	NaN	NaN				NaN	NaN	NaN	NaN	NaN	NaN	NaN	NaN	NaN	NaN	NaN	NaN	NaN	NaN	NaN			NaN	NaN	NaN	NaN	NaN	NaN	NaN	NaN	NaN	NaN	NaN	NaN	0.032211	NaN	-0.118282
NaN	NaN	NaN	NaN	NaN	NaN	NaN	NaN	NaN	NaN	NaN	NaN	NaN	NaN	NaN				NaN	NaN	NaN	NaN	NaN	NaN	NaN	NaN	NaN	NaN	NaN	NaN	NaN	NaN	NaN			NaN	NaN	NaN	NaN	NaN	NaN	NaN	NaN	NaN	NaN	NaN	NaN	0.018839	NaN	-0.117341
NaN	NaN	NaN	NaN	NaN	NaN	NaN	NaN	NaN	NaN	NaN	NaN	NaN	NaN	NaN				NaN	NaN	NaN	NaN	NaN	NaN	NaN	NaN	NaN	NaN	NaN	NaN	NaN	NaN	NaN			NaN	NaN	NaN	NaN	NaN	NaN	NaN	NaN	NaN	NaN	NaN	NaN	0.0103458	NaN	-0.110327
NaN	NaN	NaN	NaN	NaN	NaN	NaN	NaN	NaN	NaN	NaN	NaN	NaN	NaN	NaN				NaN	NaN	NaN	NaN	NaN	NaN	NaN	NaN	NaN	NaN	NaN	NaN	NaN	NaN	NaN			NaN	NaN	NaN	NaN	NaN	NaN	NaN	NaN	NaN	NaN	NaN	NaN	0.00866921	NaN	-0.0987204
NaN	NaN	NaN	NaN	NaN	NaN	NaN	NaN	NaN	NaN	NaN	NaN	NaN	NaN	NaN				NaN	NaN	NaN	NaN	NaN	NaN	NaN	NaN	NaN	NaN	NaN	NaN	NaN	NaN	NaN			NaN	NaN	NaN	NaN	NaN	NaN	NaN	NaN	NaN	NaN	NaN	NaN	0.0137896	NaN	-0.0827628
NaN	NaN	NaN	NaN	NaN	NaN	NaN	NaN	NaN	NaN	NaN	NaN	NaN	NaN	NaN				NaN	NaN	NaN	NaN	NaN	NaN	NaN	NaN	NaN	NaN	NaN	NaN	NaN	NaN	NaN			NaN	NaN	NaN	NaN	NaN	NaN	NaN	NaN	NaN	NaN	NaN	NaN	0.0247767	NaN	-0.0630587
NaN	NaN	NaN	NaN	NaN	NaN	NaN	NaN	NaN	NaN	NaN	NaN	NaN	NaN	NaN				NaN	NaN	NaN	NaN	NaN	NaN	NaN	NaN	NaN	NaN	NaN	NaN	NaN	NaN	NaN			NaN	NaN	NaN	NaN	NaN	NaN	NaN	NaN	NaN	NaN	NaN	NaN	0.038536	NaN	-0.0404702
NaN	NaN	NaN	NaN	NaN	NaN	NaN	NaN	NaN	NaN	NaN	NaN	NaN	NaN	NaN				NaN	NaN	NaN	NaN	NaN	NaN	NaN	NaN	NaN	NaN	NaN	NaN	NaN	NaN	NaN			NaN	NaN	NaN	-0.0199859	NaN	NaN	NaN	NaN	NaN	NaN	NaN	NaN	0.0515885	NaN	-0.0201836
NaN	NaN	NaN	NaN	NaN	NaN	NaN	NaN	NaN	NaN	NaN	NaN	NaN	NaN	NaN				NaN	NaN	NaN	NaN	NaN	NaN	NaN	NaN	NaN	NaN	NaN	NaN	NaN	NaN	NaN			NaN	NaN	NaN	-0.0344795	NaN	NaN	NaN	NaN	NaN	NaN	NaN	NaN	0.0602579	NaN	-0.0046474
NaN	NaN	NaN	NaN	NaN	NaN	NaN	NaN	NaN	NaN	NaN	NaN	NaN	NaN	NaN				NaN	NaN	NaN	NaN	NaN	NaN	NaN	NaN	NaN	NaN	NaN	NaN	NaN	NaN	NaN			NaN	NaN	NaN	-0.0439348	NaN	NaN	NaN	NaN	NaN	NaN	NaN	NaN	0.0631896	NaN	0.00313964
NaN	NaN	NaN	NaN	NaN	NaN	NaN	NaN	NaN	NaN	NaN	NaN	NaN	NaN	NaN				NaN	NaN	NaN	NaN	NaN	NaN	NaN	NaN	NaN	NaN	NaN	NaN	NaN	NaN	NaN			NaN	NaN	NaN	-0.0488642	NaN	NaN	NaN	NaN	NaN	NaN	NaN	NaN	0.0614671	NaN	0.00289171
NaN	NaN	NaN	NaN	NaN	NaN	NaN	NaN	NaN	NaN	NaN	NaN	NaN	NaN	NaN				NaN	NaN	NaN	NaN	NaN	NaN	NaN	NaN	NaN	NaN	NaN	NaN	NaN	NaN	NaN			NaN	NaN	NaN	-0.049787	-0.0214546	NaN	NaN	NaN	NaN	NaN	NaN	NaN	0.0569472	NaN	-0.00351013
NaN	NaN	NaN	NaN	NaN	NaN	NaN	NaN	NaN	NaN	NaN	NaN	NaN	NaN	NaN				NaN	NaN	NaN	NaN	NaN	NaN	NaN	NaN	NaN	NaN	NaN	NaN	NaN	NaN	NaN			NaN	NaN	NaN	-0.0471181	-0.0465038	0.022818	NaN	NaN	NaN	NaN	NaN	NaN	0.0521806	0.0054108	-0.0126913
NaN	NaN	NaN	NaN	NaN	NaN	NaN	NaN	NaN	NaN	NaN	NaN	NaN	NaN	NaN				NaN	NaN	NaN	NaN	NaN	NaN	NaN	NaN	NaN	NaN	NaN	NaN	NaN	NaN	NaN			NaN	NaN	NaN	-0.042337	-0.0741088	0.0441624	NaN	NaN	NaN	NaN	NaN	NaN	0.0491361	0.0134776	-0.0215122
NaN	NaN	NaN	NaN	NaN	NaN	NaN	NaN	NaN	NaN	NaN	NaN	NaN	NaN	NaN				NaN	NaN	NaN	NaN	NaN	NaN	NaN	NaN	NaN	NaN	NaN	NaN	NaN	NaN	NaN			NaN	NaN	0.0257797	-0.0354554	-0.103131	0.0638157	NaN	NaN	NaN	NaN	NaN	NaN	0.048987	0.0235736	-0.0300823
NaN	NaN	NaN	NaN	NaN	NaN	NaN	NaN	NaN	NaN	NaN	NaN	NaN	NaN	NaN				NaN	NaN	NaN	NaN	NaN	NaN	NaN	NaN	NaN	NaN	NaN	NaN	NaN	NaN	NaN			NaN	NaN	0.0423915	-0.0244521	-0.132427	0.0815234	NaN	NaN	NaN	NaN	NaN	NaN	0.0513389	0.035035	-0.0366923
NaN	NaN	NaN	NaN	NaN	NaN	NaN	NaN	NaN	NaN	NaN	NaN	NaN	NaN	NaN				NaN	NaN	NaN	NaN	NaN	NaN	NaN	NaN	NaN	NaN	NaN	NaN	NaN	NaN	NaN			NaN	NaN	0.0503747	-0.00875071	-0.16136	0.0970186	NaN	NaN	NaN	NaN	NaN	NaN	0.0542803	0.0472071	-0.0431048
NaN	NaN	NaN	NaN	NaN	NaN	NaN	NaN	NaN	NaN	NaN	NaN	NaN	NaN	NaN				NaN	NaN	NaN	NaN	NaN	NaN	NaN	NaN	NaN	NaN	NaN	NaN	NaN	NaN	NaN			NaN	NaN	0.0502294	0.00998529	-0.187458	0.110364	NaN	NaN	NaN	NaN	NaN	-0.0544241	0.055226	0.0598946	-0.0508186
NaN	NaN	NaN	NaN	NaN	NaN	NaN	NaN	NaN	NaN	NaN	NaN	NaN	NaN	NaN				NaN	NaN	NaN	NaN	NaN	NaN	NaN	NaN	NaN	NaN	NaN	NaN	NaN	NaN	NaN			NaN	0.00526596	0.0424718	0.0274953	-0.208198	0.120596	0.0340837	NaN	NaN	NaN	NaN	-0.105429	0.0519412	0.0718743	-0.060752
NaN	NaN	NaN	NaN	NaN	NaN	NaN	NaN	NaN	NaN	NaN	NaN	NaN	NaN	NaN				NaN	NaN	NaN	NaN	NaN	NaN	NaN	NaN	NaN	NaN	NaN	NaN	NaN	NaN	NaN			NaN	0.00985039	0.0276234	0.0400908	-0.220844	0.125464	0.0595386	NaN	NaN	NaN	NaN	-0.152422	0.0436141	0.0804138	-0.0721183
NaN	NaN	NaN	NaN	NaN	NaN	NaN	NaN	NaN	NaN	NaN	NaN	NaN	NaN	NaN				NaN	NaN	NaN	NaN	NaN	NaN	NaN	NaN	NaN	NaN	NaN	NaN	NaN	NaN	NaN			NaN	0.0135661	0.00401871	0.0474652	-0.223052	0.123514	0.0767271	NaN	NaN	NaN	NaN	-0.194748	0.0309584	0.0825003	-0.0830409
NaN	NaN	NaN	NaN	NaN	NaN	NaN	NaN	NaN	NaN	NaN	NaN	NaN	NaN	-1.0923				NaN	NaN	NaN	NaN	NaN	NaN	NaN	NaN	NaN	NaN	NaN	NaN	NaN	NaN	-8.97386			NaN	0.0162455	-0.0255652	0.0502271	-0.214693	0.114945	0.0860167	NaN	NaN	NaN	NaN	-0.231777	0.0156204	0.0754644	-0.0917776
NaN	NaN	NaN	NaN	NaN	NaN	NaN	NaN	NaN	NaN	NaN	NaN	NaN	NaN	-0.894768				NaN	NaN	NaN	NaN	NaN	NaN	NaN	NaN	NaN	NaN	NaN	NaN	NaN	NaN	-7.27427			NaN	0.0177379	-0.0542322	0.0497462	-0.198638	0.10068	0.0877815	NaN	NaN	NaN	NaN	-0.263316	-0.000704429	0.0579119	-0.0969586
NaN	NaN	NaN	NaN	NaN	NaN	NaN	NaN	NaN	NaN	NaN	NaN	NaN	NaN	-0.702423				NaN	NaN	NaN	NaN	NaN	NaN	NaN	NaN	NaN	NaN	NaN	NaN	NaN	NaN	-5.514			NaN	0.0178316	-0.0720783	0.0468191	-0.18046	0.0811534	0.0823791	NaN	NaN	NaN	NaN	-0.28772	-0.0159474	0.0292895	-0.09773
NaN	NaN	NaN	NaN	NaN	NaN	NaN	NaN	NaN	NaN	NaN	NaN	0.757425	NaN	-0.515592				NaN	NaN	NaN	NaN	NaN	NaN	NaN	NaN	NaN	NaN	NaN	NaN	21.2052	NaN	-3.6851			NaN	0.0163145	-0.0729235	0.0431559	-0.167924	0.0565507	0.0698293	NaN	NaN	NaN	NaN	-0.302951	-0.0283695	-0.0101701	-0.0942426
NaN	NaN	NaN	NaN	NaN	NaN	NaN	NaN	NaN	NaN	NaN	NaN	0.656631	NaN	-0.334545				NaN	NaN	NaN	NaN	NaN	NaN	NaN	NaN	NaN	NaN	NaN	NaN	16.0317	NaN	-1.78249			NaN	0.0137363	-0.0548608	0.0402005	-0.16434	0.028615	0.0511151	NaN	NaN	NaN	NaN	-0.306598	-0.0357528	-0.057129	-0.0880579
NaN	NaN	NaN	NaN	NaN	NaN	NaN	NaN	NaN	NaN	NaN	NaN	0.55318	NaN	-0.156323				NaN	NaN	NaN	NaN	NaN	NaN	NaN	NaN	NaN	NaN	NaN	NaN	11.1042	NaN	0.142161			NaN	0.0113793	-0.0205554	0.0376208	-0.167523	7.95293e-05	0.0286876	NaN	NaN	NaN	NaN	-0.296943	-0.0380493	-0.104969	-0.0819755
NaN	NaN	NaN	NaN	NaN	NaN	NaN	NaN	NaN	NaN	NaN	NaN	0.446432	NaN	0.0171658				NaN	NaN	NaN	NaN	NaN	NaN	NaN	NaN	NaN	NaN	NaN	NaN	6.45457	NaN	2.24071			NaN	0.0105589	0.0207857	0.0330894	-0.170631	-0.0266869	0.00515195	NaN	NaN	NaN	NaN	-0.272876	-0.0377395	-0.14498	-0.0771229
NaN	NaN	NaN	NaN	NaN	NaN	NaN	NaN	NaN	NaN	NaN	NaN	0.336202	NaN	0.161766				NaN	NaN	NaN	NaN	NaN	NaN	NaN	NaN	NaN	NaN	NaN	NaN	2.10872	NaN	4.84033			NaN	0.0120716	0.0579105	0.0228733	-0.166298	-0.050159	-0.0175021	NaN	NaN	NaN	NaN	-0.235662	-0.0374331	-0.168493	-0.0736471
NaN	NaN	NaN	NaN	NaN	NaN	NaN	NaN	NaN	NaN	NaN	NaN	0.223952	NaN	0.261254				NaN	NaN	NaN	NaN	NaN	NaN	NaN	NaN	NaN	NaN	NaN	NaN	-2.10708	NaN	7.96781			NaN	0.0160655	0.0790404	0.00569385	-0.150981	-0.0705082	-0.0387692	NaN	NaN	NaN	NaN	-0.191073	-0.0363858	-0.170172	-0.0696421
NaN	NaN	NaN	NaN	NaN	NaN	NaN	NaN	NaN	NaN	NaN	NaN	0.0890124	NaN	0.309646				NaN	NaN	NaN	NaN	NaN	NaN	NaN	NaN	NaN	NaN	NaN	NaN	-6.0186	NaN	11.3798			NaN	0.0217921	0.0738426	-0.0161949	-0.124412	-0.0901308	-0.0621691	NaN	NaN	NaN	NaN	-0.148011	-0.0328951	-0.149621	-0.0632518
NaN	NaN	NaN	NaN	NaN	NaN	NaN	NaN	NaN	NaN	NaN	NaN	-0.0519316	NaN	0.326008				NaN	NaN	NaN	NaN	NaN	NaN	NaN	NaN	NaN	NaN	NaN	NaN	-8.51119	NaN	14.0413			NaN	0.0275148	0.0428316	-0.0367848	-0.0915664	-0.110272	-0.0902708	NaN	NaN	NaN	NaN	-0.116918	-0.0302705	-0.11135	-0.0539718
NaN	NaN	NaN	NaN	NaN	NaN	NaN	NaN	NaN	NaN	NaN	NaN	-0.166336	NaN	0.340851				NaN	NaN	NaN	NaN	NaN	NaN	NaN	NaN	NaN	NaN	NaN	NaN	-8.46139	NaN	14.9515			NaN	0.0318552	-0.0104634	-0.052089	-0.0610384	-0.130373	-0.123945	NaN	NaN	NaN	NaN	-0.0970761	-0.0295338	-0.0630783	-0.0422677
NaN	NaN	NaN	NaN	NaN	NaN	NaN	NaN	NaN	NaN	NaN	NaN	-0.206635	NaN	0.374035				NaN	NaN	NaN	NaN	NaN	NaN	NaN	NaN	NaN	NaN	NaN	NaN	-6.06857	NaN	13.4572			NaN	0.0344488	-0.0779255	-0.0580769	-0.0405573	-0.148701	-0.16159	NaN	NaN	NaN	NaN	-0.0845312	-0.0300383	-0.0141406	-0.0289919
NaN	NaN	NaN	NaN	NaN	NaN	NaN	NaN	NaN	NaN	NaN	NaN	-0.143119	NaN	0.417689				NaN	NaN	NaN	NaN	NaN	NaN	NaN	NaN	NaN	NaN	NaN	NaN	-2.37324	NaN	9.98667			NaN	0.0355377	-0.141842	-0.0608523	-0.0349051	-0.163788	-0.197848	NaN	NaN	NaN	NaN	-0.0755639	-0.0297705	0.0274514	-0.0142723
NaN	NaN	NaN	NaN	NaN	NaN	NaN	NaN	NaN	NaN	NaN	NaN	0.00484265	NaN	0.444136				NaN	NaN	NaN	NaN	NaN	NaN	NaN	NaN	NaN	NaN	NaN	NaN	1.53232	NaN	5.24399			NaN	0.0347652	-0.189262	-0.0583696	-0.0431878	-0.175638	-0.223984	NaN	NaN	NaN	NaN	-0.068007	-0.0284471	0.0570771	0.00185207
NaN	NaN	NaN	NaN	NaN	NaN	NaN	NaN	NaN	NaN	NaN	NaN	0.191563	NaN	0.413911				NaN	NaN	NaN	NaN	NaN	NaN	NaN	NaN	NaN	NaN	NaN	NaN	4.87227	NaN	0.234138			NaN	0.0326834	-0.205199	-0.0503715	-0.05969	-0.185693	-0.232382	NaN	NaN	NaN	NaN	-0.0619578	-0.0251668	0.07289	0.0176063
NaN	NaN	NaN	NaN	NaN	NaN	NaN	NaN	NaN	NaN	NaN	NaN	0.361732	NaN	0.308639				NaN	NaN	NaN	NaN	NaN	NaN	NaN	NaN	NaN	NaN	NaN	NaN	8.11082	NaN	-3.88663			NaN	0.0299142	-0.185191	-0.0470059	-0.0778878	-0.197579	-0.218543	NaN	NaN	NaN	NaN	-0.0558112	-0.0208174	0.0745754	0.0312207
NaN	NaN	NaN	NaN	NaN	NaN	NaN	NaN	NaN	NaN	NaN	NaN	0.48367	NaN	0.155684				NaN	NaN	NaN	NaN	NaN	NaN	NaN	NaN	NaN	NaN	NaN	NaN	11.6171	NaN	-6.40477			NaN	0.0265964	-0.132562	-0.0540734	-0.0924243	-0.214795	-0.18267	NaN	NaN	NaN	NaN	-0.0497655	-0.0182917	0.064017	0.0413795
NaN	NaN	NaN	NaN	NaN	NaN	NaN	NaN	NaN	NaN	NaN	NaN	0.528124	NaN	0.000558047				NaN	NaN	NaN	NaN	NaN	NaN	NaN	NaN	NaN	NaN	NaN	NaN	15.7763	NaN	-7.25065			NaN	0.0226366	-0.0591926	-0.0656151	-0.0983129	-0.238746	-0.128646	NaN	NaN	NaN	NaN	-0.0447711	-0.0181083	0.0445237	0.0477782
NaN	NaN	NaN	-0.317185	NaN	NaN	NaN	NaN	NaN	NaN	NaN	NaN	0.500111	NaN	-0.111345				NaN	NaN	NaN	9.1493	NaN	NaN	NaN	NaN	NaN	NaN	NaN	NaN	20.0992	NaN	-6.60682			NaN	0.0178949	0.0203342	-0.0782408	-0.0952618	-0.26776	-0.0633925	NaN	NaN	NaN	NaN	-0.0412395	-0.0178547	0.020192	0.0514212
NaN	NaN	NaN	-0.211652	NaN	NaN	NaN	NaN	NaN	NaN	NaN	NaN	0.425625	NaN	-0.175959				NaN	NaN	NaN	7.06691	NaN	NaN	NaN	NaN	NaN	NaN	NaN	NaN	23.5891	NaN	-5.50085			NaN	0.0127044	0.0857152	-0.0909135	-0.0842355	-0.297195	0.00367503	NaN	NaN	NaN	NaN	-0.0393291	-0.0163286	-0.00430915	0.0532475
NaN	NaN	NaN	-0.113827	NaN	NaN	NaN	NaN	NaN	NaN	NaN	NaN	0.335118	NaN	-0.21827				NaN	NaN	NaN	5.42227	NaN	NaN	NaN	NaN	NaN	NaN	NaN	NaN	25.6579	NaN	-5.07402			NaN	0.0087346	0.122673	-0.101572	-0.0702719	-0.319673	0.0642356	NaN	NaN	NaN	NaN	-0.0379187	-0.0124471	-0.0249825	0.0531477
NaN	NaN	NaN	-0.0249636	NaN	NaN	NaN	NaN	NaN	NaN	NaN	NaN	0.25869	NaN	-0.239425				NaN	NaN	NaN	4.2317	NaN	NaN	NaN	NaN	NaN	NaN	NaN	NaN	26.5644	NaN	-6.34069			NaN	0.00722174	0.122725	-0.108715	-0.0602465	-0.327588	0.11053	NaN	NaN	NaN	NaN	-0.0338658	-0.00410343	-0.0387575	0.0508216
NaN	NaN	NaN	0.0547117	-0.304025	NaN	NaN	NaN	NaN	NaN	NaN	NaN	0.215034	NaN	-0.222235				NaN	NaN	NaN	3.49471	36.4111	NaN	NaN	NaN	NaN	NaN	NaN	NaN	27.0213	NaN	-8.85562			NaN	0.00902566	0.0838876	-0.112937	-0.0625847	-0.317809	0.137252	NaN	NaN	NaN	NaN	-0.0260365	0.0079401	-0.0425494	0.0466987
NaN	NaN	NaN	0.12716	-0.390335	0.460404	NaN	NaN	NaN	NaN	NaN	NaN	0.205824	0.181031	-0.147974				NaN	NaN	NaN	3.15004	28.2053	3.68572	NaN	NaN	NaN	NaN	NaN	NaN	27.302	26.2354	-11.4813			NaN	0.0149805	0.0149216	-0.112153	-0.0807077	-0.292382	0.140139	NaN	NaN	NaN	NaN	-0.0156449	0.0228923	-0.0348204	0.0413836
NaN	NaN	NaN	0.170681	-0.459955	0.461385	NaN	NaN	NaN	NaN	NaN	NaN	0.226238	0.230251	-0.0282673				NaN	NaN	NaN	3.7164	20.8597	3.71829	NaN	NaN	NaN	NaN	NaN	NaN	27.0553	20.458	-12.9517			NaN	0.0248783	-0.0631913	-0.110659	-0.108758	-0.257382	0.11717	NaN	NaN	NaN	NaN	-0.00375848	0.0394564	-0.0170462	0.0350694
NaN	NaN	0.811481	0.215573	-0.510441	0.459664	NaN	NaN	NaN	NaN	NaN	NaN	0.256579	0.273846	0.0888053				NaN	NaN	4.86839	5.02419	14.3734	3.67398	NaN	NaN	NaN	NaN	NaN	NaN	25.6127	14.7384	-12.3456			NaN	0.0380533	-0.126349	-0.113045	-0.139336	-0.221447	0.0670124	NaN	NaN	NaN	NaN	0.00976851	0.0508797	0.00617059	0.0279823
NaN	NaN	0.663906	0.303174	-0.541106	0.454591	NaN	NaN	NaN	NaN	NaN	NaN	0.267838	0.310725	0.154002				NaN	NaN	5.74301	6.16124	8.7355	3.54829	NaN	NaN	NaN	NaN	NaN	NaN	23.0716	9.0881	-9.62471			NaN	0.0525832	-0.1584	-0.121815	-0.165798	-0.189959	0.00522301	NaN	NaN	NaN	NaN	0.0232997	0.0560894	0.028143	0.0190579
NaN	NaN	0.508546	0.404662	-0.561647	0.445778	NaN	NaN	NaN	NaN	NaN	NaN	0.234472	0.340428	0.141004				NaN	NaN	6.53653	6.63535	3.92482	3.33911	NaN	NaN	NaN	NaN	NaN	NaN	19.4235	3.51626	-5.82784			NaN	0.0656228	-0.152545	-0.136747	-0.183461	-0.164284	-0.060614	NaN	NaN	NaN	NaN	0.0349156	0.0538341	0.0425241	0.0068703
NaN	NaN	0.344128	0.472063	-0.535225	0.437166	NaN	NaN	NaN	NaN	NaN	-0.867488	0.161863	0.369516	0.0785983				NaN	NaN	7.24772	6.18507	-0.072067	3.06812	NaN	NaN	NaN	NaN	NaN	-4.14654	15.1032	-2.02881	-2.14168			NaN	0.0739761	-0.111407	-0.154478	-0.190766	-0.142544	-0.120055	NaN	NaN	NaN	NaN	0.0429328	0.0422152	0.0457888	-0.00945775
NaN	0.403089	0.17057	0.449797	-0.45498	0.415699	0.565981	NaN	NaN	NaN	NaN	-0.871178	0.0809481	0.38169	0.00884568				NaN	-12.0509	7.87474	4.26427	-3.15609	2.65492	-12.5033	NaN	NaN	NaN	NaN	-3.9366	12.8571	-7.41277	0.613631			NaN	0.0742591	-0.0473742	-0.172219	-0.188328	-0.120298	-0.168927	NaN	NaN	NaN	NaN	0.0456663	0.0184899	0.0383973	-0.0309157
NaN	0.333521	-0.0114776	0.347546	-0.315184	0.364451	0.497552	NaN	NaN	NaN	NaN	-0.864039	0.0233682	0.352298	-0.0502303				NaN	-9.5291	8.41523	1.4802	-4.73492	1.89931	-8.9435	NaN	NaN	NaN	NaN	-3.96293	9.8967	-12.598	2.39257			NaN	0.0654722	0.0223758	-0.189113	-0.17985	-0.0924231	-0.204338	NaN	NaN	NaN	NaN	0.0421245	-0.0130267	0.022892	-0.0571792
NaN	0.265707	-0.251348	0.234199	-0.126358	0.290744	0.426966	NaN	NaN	NaN	NaN	-0.844288	0.000670073	0.273817	-0.101721				NaN	-7.27918	8.86711	-2.05263	-5.72744	0.962308	-5.42652	NaN	NaN	NaN	NaN	-4.25034	8.03945	-17.501	3.72969			NaN	0.0497164	0.0789032	-0.204804	-0.171717	-0.0560567	-0.225534	NaN	NaN	NaN	NaN	0.0318749	-0.0439873	0.00350526	-0.0859564
NaN	0.200078	-0.463686	0.128552	0.0627677	0.213951	0.354098	NaN	NaN	NaN	NaN	-0.811488	-0.00855893	0.14729	-0.131167				NaN	-5.33404	9.23056	-5.31804	-7.06876	0.331648	-1.95725	NaN	NaN	NaN	NaN	-4.80099	6.50332	-21.7565	5.25925			NaN	0.0297097	0.107124	-0.219027	-0.169909	-0.0106445	-0.229196	NaN	NaN	NaN	NaN	0.0131057	-0.0690068	-0.0149619	-0.115834
NaN	0.136929	-0.554755	0.0473364	0.186582	0.142439	0.278849	NaN	NaN	NaN	NaN	-0.77278	-0.0374806	-0.0125733	-0.118529				NaN	-3.70001	9.51521	-7.76873	-8.65605	0.505195	1.4618	NaN	NaN	NaN	NaN	-5.54175	5.33755	-24.1794	7.27857			NaN	0.00848814	0.101041	-0.230791	-0.177861	0.0392103	-0.220498	NaN	NaN	NaN	NaN	-0.0118542	-0.085629	-0.0284283	-0.141171
NaN	0.0725207	-0.450718	-0.0154089	0.192813	0.071047	0.20102	NaN	NaN	NaN	NaN	-0.701022	-0.0785302	-0.197519	-0.0396589				NaN	-2.23792	9.80472	-8.67187	-10.2699	1.39323	4.90702	NaN	NaN	NaN	NaN	-6.98926	4.00934	-24.4096	9.43146			NaN	-0.0112013	0.0640068	-0.239194	-0.194819	0.0855103	-0.202042	NaN	NaN	NaN	NaN	-0.0400847	-0.0929419	-0.0332569	-0.157577
NaN	0.00604112	-0.176555	-0.038981	0.0372952	-0.00377208	0.115244	NaN	NaN	NaN	NaN	-0.58755	-0.131512	-0.399382	0.0820873				NaN	-1.56991	10.1432	-7.44393	-11.2883	2.35132	8.59012	NaN	NaN	NaN	NaN	-8.94332	4.48987	-21.3085	10.9256			NaN	-0.0275255	0.00596693	-0.244062	-0.215951	0.118375	-0.179019	NaN	NaN	NaN	NaN	-0.068013	-0.0924795	-0.0272369	-0.162255
NaN	-0.024377	0.181334	-0.0277846	-0.191521	-0.0669409	0.0333558	NaN	NaN	NaN	NaN	-0.422943	-0.145698	-0.572295	0.191376				NaN	-2.05014	9.88287	-3.939	-11.0173	2.6556	11.5545	NaN	NaN	NaN	NaN	-10.9359	5.71252	-15.6021	10.8886			NaN	-0.03978	-0.0592388	-0.245058	-0.232561	0.132019	-0.152946	NaN	NaN	NaN	NaN	-0.0933958	-0.0860066	-0.011169	-0.14989
NaN	0.0170053	0.540478	-0.0167476	-0.377961	-0.10273	-0.0254054	NaN	NaN	NaN	NaN	-0.217468	-0.147379	-0.663006	0.239428				NaN	-3.13543	8.84435	1.1491	-10.1511	1.76337	12.5703	NaN	NaN	NaN	NaN	-12.2431	5.79384	-8.23492	8.86658			NaN	-0.0486962	-0.117926	-0.240674	-0.237336	0.126725	-0.121677	NaN	NaN	NaN	NaN	-0.114421	-0.0779249	0.0101368	-0.121077
NaN	0.121736	0.801167	-0.0438244	-0.421243	-0.112323	-0.0572241	NaN	NaN	NaN	NaN	0.0213135	-0.163666	-0.631916	0.215407				NaN	-3.71507	6.34667	6.51154	-8.41555	-0.26684	10.4776	NaN	NaN	NaN	NaN	-12.2015	5.61849	1.54502	4.99963			NaN	-0.0559939	-0.157168	-0.229505	-0.230475	0.107348	-0.082588	NaN	NaN	NaN	NaN	-0.131699	-0.0720396	0.0291777	-0.0833535
NaN	0.269951	0.906451	-0.139867	-0.300806	-0.111115	-0.0681589	NaN	NaN	NaN	NaN	0.253872	-0.168205	-0.468492	0.176258				NaN	-2.71265	2.14471	10.9067	-5.79331	-2.35067	5.73018	NaN	NaN	NaN	NaN	-10.5863	5.31244	16.1002	0.419547			NaN	-0.0634241	-0.169738	-0.212265	-0.209793	0.0808536	-0.0361437	NaN	NaN	NaN	NaN	-0.145774	-0.0703056	0.0383869	-0.044908
NaN	0.403099	0.808306	-0.257608	-0.0751507	-0.118657	-0.0772611	NaN	NaN	NaN	NaN	0.39768	-0.061943	-0.211682	0.169904				NaN	0.388491	-3.28291	13.4548	-2.5978	-3.57072	-1.45625	NaN	NaN	NaN	NaN	-7.64854	4.71301	23.8413	-3.49388			NaN	-0.0724751	-0.156297	-0.191893	-0.167637	0.053324	0.0147508	NaN	NaN	NaN	NaN	-0.154619	-0.0740984	0.0322647	-0.0128018
NaN	0.46293	0.48398	-0.328354	0.191624	-0.149931	-0.133063	NaN	NaN	NaN	NaN	0.392161	0.150807	0.0724874	0.229644				NaN	4.91363	-8.96767	14.1739	0.891918	-4.44945	-8.95356	NaN	NaN	NaN	NaN	-3.99041	4.93826	26.1752	-5.32908			NaN	-0.0843003	-0.122248	-0.172474	-0.110812	0.029273	0.0643451	NaN	NaN	NaN	NaN	-0.155008	-0.0846911	0.00937969	0.00824407
NaN	0.426061	0.0436997	-0.281549	0.400561	-0.192517	-0.232934	NaN	NaN	NaN	NaN	0.204281	0.253506	0.314492	0.340927				NaN	8.77598	-12.1307	13.4079	4.37513	-3.99675	-14.686	NaN	NaN	NaN	NaN	-0.4788	5.98211	22.8458	-4.90215			NaN	-0.100636	-0.0776059	-0.157563	-0.0473034	0.0122389	0.108302	NaN	NaN	NaN	NaN	-0.142973	-0.10199	-0.0272947	0.0176275
NaN	0.305873	-0.469088	-0.160009	0.473989	-0.225478	-0.365057	NaN	NaN	NaN	NaN	0.0302044	0.276836	0.466452	0.482109				NaN	10.6289	-13.6944	11.3325	8.26725	-2.79345	-17.4706	NaN	NaN	NaN	NaN	2.36711	6.41879	9.73134	-3.3699			NaN	-0.122347	-0.0315829	-0.150135	0.0117903	0.000594795	0.144071	NaN	NaN	NaN	NaN	-0.118316	-0.124416	-0.0712726	0.0165609
NaN	0.168687	-0.961907	0.0406872	0.39099	-0.232682	-0.491731	NaN	NaN	NaN	NaN	-0.0675919	0.251566	0.502372	0.625832				NaN	9.01548	-14.2571	7.72881	11.953	-0.796871	-16.2608	NaN	NaN	NaN	NaN	4.67423	7.02208	-0.599795	-1.97911			-3.47306e-05	-0.148452	0.00987144	-0.147911	0.0580316	-0.00538699	0.169483	NaN	NaN	NaN	NaN	-0.0831748	-0.148771	-0.11423	0.00770372
NaN	0.0526141	-1.20661	0.118819	0.189042	-0.213565	-0.55863	NaN	NaN	NaN	NaN	-0.0883047	0.216505	0.441324	0.741037				NaN	5.37437	-13.4904	2.40442	14.235	0.872466	-12.9553	NaN	NaN	NaN	NaN	6.42493	8.1145	-6.90587	-1.83191			-0.000215293	-0.176516	0.0416339	-0.149812	0.0875362	-0.00625972	0.183197	NaN	NaN	NaN	NaN	-0.039538	-0.172898	-0.149448	-0.0039831
NaN	-0.0442751	-1.24739	0.244255	-0.0412178	-0.185676	-0.519672	NaN	NaN	NaN	NaN	-0.0557405	0.140908	0.331592	0.800852				NaN	1.64087	-12.0362	-3.71607	13.9341	2.35611	-6.42672	NaN	NaN	NaN	NaN	7.16769	8.51757	-11.0506	-3.09037			-0.000681547	-0.204089	0.0610448	-0.148965	0.101786	-0.00726381	0.183918	NaN	NaN	NaN	NaN	0.00751447	-0.195557	-0.17372	-0.0145777
NaN	-0.0739404	-0.984122	0.373722	-0.220134	-0.172065	-0.363244	NaN	NaN	NaN	NaN	-0.00979516	0.0839162	0.215777	0.785391				NaN	-0.87195	-9.54778	-10.1798	10.6119	4.85521	-0.197644	NaN	NaN	NaN	NaN	6.25401	9.07635	-13.1626	-5.44139			-0.00157069	-0.228766	0.0650776	-0.140227	0.101373	-0.00836717	0.169779	NaN	NaN	NaN	NaN	0.0527537	-0.215868	-0.18682	-0.020455
NaN	-0.0350895	-0.538254	0.28557	-0.3135	-0.200642	-0.12494	NaN	NaN	NaN	NaN	0.0758902	0.0456778	0.112657	0.679134				NaN	-1.01595	-5.44725	-14.8837	5.65308	6.25197	5.64997	NaN	NaN	NaN	NaN	3.40793	9.85995	-12.8409	-7.98611			-0.00299193	-0.248338	0.0545176	-0.125287	0.0910871	-0.00655143	0.139696	-0.0438397	0.0107579	NaN	0.0210261	0.0887724	-0.2328	-0.189772	-0.0214415
NaN	0.047665	0.0187038	0.0602912	-0.327833	-0.273339	0.144182	NaN	NaN	NaN	NaN	0.16011	-0.00115958	0.0448221	0.483832				NaN	0.25076	-1.81845	-15.2644	0.628279	3.99473	8.97412	NaN	NaN	NaN	NaN	-0.654189	10.2693	-12.0773	-9.68822			-0.0050512	-0.261144	0.0333221	-0.105502	0.0772078	-0.00136937	0.095914	-0.080144	0.0147952	NaN	0.0407488	0.10758	-0.245686	-0.184322	-0.0198424
NaN	0.14095	0.54718	-0.0616842	-0.266528	-0.366392	0.392817	NaN	NaN	NaN	NaN	0.218301	0.0171364	0.0195155	0.224454				NaN	1.87124	0.508937	-11.6136	-3.03763	2.38449	9.90632	NaN	NaN	NaN	NaN	-4.93141	9.87915	-9.16595	-9.67732			-0.00811923	-0.265911	0.00714614	-0.0858247	0.0660075	0.0090617	0.0418508	-0.108552	0.0125662	NaN	0.0593095	0.112865	-0.252622	-0.173889	-0.0178014
NaN	0.214973	0.99978	-0.12465	-0.129463	-0.445333	0.58052	NaN	NaN	NaN	NaN	0.252334	0.167873	0.0316939	-0.0633498				NaN	2.6781	1.65358	-4.90678	-4.65681	-1.91373	9.23909	NaN	NaN	NaN	NaN	-8.5162	8.28897	-6.62107	-7.54719			-0.0128573	-0.262118	-0.0172571	-0.0706381	0.0621532	0.025771	-0.0148738	-0.128703	0.00456099	NaN	0.0768462	0.111931	-0.252454	-0.163174	-0.016659
NaN	0.271508	1.2169	-0.169861	0.0479788	-0.47361	0.6747	NaN	NaN	NaN	NaN	0.253146	0.377303	0.0742353	-0.35538				NaN	2.1525	1.47847	1.61088	-5.09958	-6.04444	8.15992	NaN	NaN	NaN	NaN	-10.6619	7.14303	-5.45667	-3.49283			-0.0195719	-0.250263	-0.0332712	-0.0628472	0.0651405	0.0476845	-0.0661763	-0.139831	-0.00847937	NaN	0.0928879	0.10893	-0.244971	-0.156197	-0.014405
NaN	0.310753	1.20837	-0.175723	0.195727	-0.413416	0.683899	NaN	NaN	NaN	NaN	0.248457	0.571681	0.126524	-0.620626				NaN	0.876673	-0.314483	6.58652	-5.23074	-6.6909	6.59468	NaN	NaN	NaN	NaN	-11.2467	9.00893	-5.5699	1.87837			-0.0277843	-0.232338	-0.0363363	-0.0625785	0.0686744	0.0736392	-0.102928	-0.14791	-0.0246256	NaN	0.110575	0.107801	-0.230791	-0.154318	-0.00753614
NaN	0.336724	0.974752	-0.157393	0.245942	-0.258826	0.605686	NaN	NaN	NaN	NaN	0.282563	0.716637	0.174249	-0.810889				NaN	-0.125334	-3.17795	8.80103	-5.56876	-6.32709	4.83661	NaN	NaN	NaN	NaN	-10.2857	11.7613	-6.72424	7.51144			-0.0361371	-0.211766	-0.0263165	-0.0671386	0.0645322	0.100608	-0.122763	-0.153739	-0.038687	NaN	0.13169	0.112468	-0.210698	-0.156298	0.00689487
NaN	0.358574	0.600472	-0.157291	0.148738	-0.0601907	0.455183	NaN	NaN	NaN	NaN	0.330665	0.725115	0.228266	-0.884849				NaN	0.242412	-5.81607	8.15833	-5.88281	-5.11849	3.38805	NaN	NaN	NaN	NaN	-8.18655	13.8857	-8.92874	12.3126			-0.042884	-0.192245	-0.0087871	-0.0723904	0.0456164	0.124671	-0.131078	-0.143564	-0.0466842	NaN	0.144336	0.12121	-0.184713	-0.160127	0.029014
NaN	0.369985	0.196837	-0.116207	-0.0263777	0.121763	0.233943	NaN	NaN	NaN	NaN	0.357471	0.624311	0.286588	-0.808916				NaN	2.20434	-6.89438	5.62895	-5.89603	-3.00219	1.81824	NaN	NaN	NaN	NaN	-5.45454	13.4969	-9.29881	15.2479			-0.0466653	-0.177198	0.00595004	-0.0743917	0.010873	0.142526	-0.132478	-0.110291	-0.0503591	NaN	0.131003	0.132538	-0.152159	-0.164047	0.0556221
NaN	0.378284	-0.109276	-0.155276	-0.165456	0.237449	-0.0405644	NaN	NaN	NaN	NaN	0.367913	0.442523	0.328537	-0.578248				NaN	4.35872	-5.53236	2.20497	-5.53928	1.90789	0.0524022	NaN	NaN	NaN	NaN	-2.15783	10.5565	-7.71595	15.8967			-0.0466281	-0.169415	0.00586833	-0.07166	-0.0371825	0.151576	-0.128829	-0.0610634	-0.0477453	NaN	0.0883203	0.145782	-0.112126	-0.165387	0.0819466
NaN	0.380622	-0.199121	-0.272913	-0.246071	0.251774	-0.359168	NaN	NaN	NaN	NaN	0.38565	0.212364	0.327734	-0.216534				NaN	5.75	-1.95904	-1.80108	-4.68183	5.41638	-1.52371	NaN	NaN	NaN	NaN	1.2675	5.46974	-4.8307	14.7675			-0.041867	-0.170507	-0.0147737	-0.0654149	-0.0897162	0.149357	-0.121364	-0.00875601	-0.0416252	NaN	0.0270106	0.15664	-0.0654827	-0.160583	0.10363
NaN	0.390361	-0.117427	-0.418128	-0.289978	0.201051	-0.510035	NaN	NaN	NaN	NaN	0.377917	-0.0265296	0.264584	0.162362				NaN	4.69038	3.05363	-6.3405	-3.32422	8.54733	-2.70408	NaN	NaN	NaN	NaN	4.23409	-1.16667	-1.53441	12.6198			-0.0313477	-0.180396	-0.0580453	-0.0566676	-0.133724	0.148623	-0.112109	0.0352836	-0.0343236	NaN	-0.0431805	0.16185	-0.0157512	-0.146481	0.116878
NaN	0.36081	0.0431383	-0.53097	-0.319981	0.133711	-0.578812	NaN	NaN	NaN	NaN	0.338768	-0.254833	0.146169	0.471575				NaN	1.77395	8.44598	-11.2187	-1.78544	11.4018	-3.82344	NaN	NaN	NaN	NaN	6.54497	-8.42709	2.23963	10.0237			-0.0146134	-0.197322	-0.116247	-0.0470081	-0.159505	0.145881	-0.10374	0.063704	-0.0220488	NaN	-0.114474	0.156121	0.0320832	-0.121607	0.120815
NaN	0.290133	0.177993	-0.553153	-0.350668	0.0917349	-0.528014	NaN	NaN	NaN	NaN	0.270802	-0.46842	0.00894149	0.632567				NaN	-2.46984	12.9104	-15.7388	-0.403588	13.2938	-5.20517	NaN	NaN	NaN	NaN	8.01996	-16.9087	5.07437	7.0252			0.00760481	-0.218367	-0.173534	-0.0374421	-0.163106	0.141454	-0.092658	0.0683568	-0.00877687	NaN	-0.179453	0.137817	0.072932	-0.0857608	0.117221
NaN	0.116276	0.216774	-0.495718	-0.350883	0.110524	-0.430124	NaN	NaN	NaN	NaN	0.170507	-0.606056	-0.098758	0.577515				NaN	-6.15472	15.6944	-18.8683	0.440913	14.0048	-6.96445	NaN	NaN	NaN	NaN	8.8475	-25.5981	8.71245	3.56972			0.0329641	-0.240214	-0.21341	-0.0278799	-0.146491	0.132508	-0.0822718	0.0576464	-0.00324695	NaN	-0.232107	0.107258	0.103618	-0.0463201	0.109998
NaN	-0.0982706	0.153531	-0.4058	-0.343724	0.203362	-0.309118	NaN	NaN	NaN	NaN	0.0494207	-0.646797	-0.160757	0.378183				NaN	-8.07617	15.9939	-19.8532	-0.0882535	13.7466	-9.15251	NaN	NaN	NaN	NaN	9.0317	-32.2028	8.71584	0.140327			0.056306	-0.259599	-0.218258	-0.0183907	-0.116746	0.120522	-0.0763328	0.0408703	0.0015977	NaN	-0.268639	0.0643445	0.122343	-0.0115404	0.105032
NaN	-0.236368	0.0229386	-0.319679	-0.349083	0.346624	-0.1906	NaN	NaN	NaN	NaN	-0.085936	-0.556829	-0.16764	0.111444				NaN	-9.1992	13.3666	-18.5446	-2.55788	12.9327	-11.6857	NaN	NaN	NaN	NaN	8.78528	-35.5015	8.3293	-2.67078			0.0691917	-0.273659	-0.182527	-0.00903245	-0.0821675	0.112935	-0.0776354	0.0123903	0.0137837	NaN	-0.290895	0.00862417	0.128943	0.00675292	0.105457
NaN	-0.31588	-0.12811	-0.25044	-0.370303	0.514418	-0.0440333	NaN	NaN	NaN	NaN	-0.265272	-0.401959	-0.123512	-0.154048				NaN	-9.95284	8.53434	-15.1658	-6.57417	10.9899	-13.7735	NaN	NaN	NaN	NaN	8.1323	-35.1568	8.62789	-4.61881			0.0606709	-0.279921	-0.11524	0.000212635	-0.0492807	0.109544	-0.0872817	-0.0298238	0.0344905	NaN	-0.30378	-0.059181	0.125915	0.000318422	0.109356
NaN	-0.359299	-0.215862	-0.185042	-0.402179	0.64136	0.035429	NaN	NaN	NaN	NaN	-0.415339	-0.206263	-0.0454471	-0.346665				NaN	-10.8049	2.9953	-9.69077	-10.875	9.26487	-14.4799	NaN	NaN	NaN	NaN	6.67216	-31.7934	9.18458	-5.66455			0.0230032	-0.277262	-0.0303802	0.0085359	-0.0214597	0.107743	-0.104305	-0.0809063	0.0601379	NaN	-0.311053	-0.133877	0.117005	-0.0268931	0.111479
NaN	-0.364965	-0.196664	-0.124111	-0.419358	0.677087	0.0866013	NaN	NaN	NaN	NaN	-0.518353	-0.0474319	0.0624441	-0.455024				NaN	-10.9129	-1.71325	-2.33792	-14.3268	7.34528	-13.0474	NaN	NaN	NaN	NaN	4.40361	-27.4711	10.0721	-5.89064			-0.0411557	-0.266646	0.0566018	0.0140299	-0.000651637	0.106861	-0.124344	-0.133766	0.0824384	NaN	-0.313663	-0.205601	0.105121	-0.067618	0.10315
NaN	-0.345845	-0.0866159	-0.0663093	-0.391037	0.584179	0.0870667	NaN	NaN	NaN	NaN	-0.549159	0.0960078	0.189246	-0.467888				NaN	-10.1222	-4.65847	6.00939	-15.2242	5.05986	-9.66635	NaN	NaN	NaN	NaN	2.16164	-21.9568	11.7703	-5.2667			-0.116491	-0.251088	0.125195	0.0138824	0.0131092	0.106374	-0.143131	-0.18248	0.0898072	NaN	-0.305593	-0.262782	0.0922617	-0.11493	0.0801026
NaN	-0.304967	0.0675737	-0.00166841	-0.264183	0.399111	0.0873107	NaN	NaN	NaN	NaN	-0.522151	0.24951	0.304467	-0.418116				NaN	-8.5624	-5.47176	15.0099	-12.6378	3.01882	-5.59678	NaN	NaN	NaN	NaN	0.34556	-14.24	12.1376	-3.83167			-0.180317	-0.234265	0.163312	0.0040106	0.022556	0.104072	-0.156922	-0.222645	0.0781184	NaN	-0.276821	-0.296752	0.0797331	-0.155957	0.0432154
NaN	-0.271006	0.186153	0.0873766	-0.0736581	0.18943	0.137335	NaN	NaN	NaN	NaN	-0.446027	0.32175	0.362288	-0.337744				NaN	-6.91569	-4.34148	21.4339	-7.30053	-0.260284	-2.12572	NaN	NaN	NaN	NaN	-1.14607	-7.16681	12.1163	-2.26164			-0.212523	-0.219504	0.165514	-0.020553	0.0315431	0.091561	-0.16222	-0.243942	0.0490146	-0.00115599	-0.218195	-0.302166	0.0682778	-0.18374	-0.00155705
NaN	-0.23879	0.266082	0.192335	0.0424712	0.0132914	0.256695	NaN	NaN	NaN	NaN	-0.369428	0.297566	0.331687	-0.283365				NaN	-5.18074	-2.46822	23.5721	-0.607228	-5.25639	-0.121677	NaN	NaN	NaN	NaN	-2.11675	-0.99283	11.2613	-1.53539			-0.202048	-0.20888	0.135486	-0.0635813	0.0456803	0.0662444	-0.154644	-0.243404	0.0057341	-0.00185765	-0.125845	-0.279793	0.0569336	-0.189505	-0.0483893
NaN	-0.209141	0.284747	0.268212	0.154873	-0.0938221	0.409757	NaN	NaN	NaN	NaN	-0.303939	0.241385	0.212979	-0.204186				NaN	-2.84788	-1.00197	19.795	6.34002	-8.0585	0.594242	NaN	NaN	NaN	NaN	-2.39169	3.85649	8.15928	-2.35079			-0.149258	-0.203123	0.0844898	-0.122966	0.0697877	0.0326382	-0.130869	-0.216702	-0.0428109	-0.00240169	-0.0145275	-0.23417	0.0438806	-0.172531	-0.0876833
NaN	-0.191576	0.214414	0.269008	0.411237	-0.130734	0.559862	NaN	NaN	NaN	NaN	-0.212586	0.162076	0.0294333	-0.128644				NaN	-0.378513	-0.480039	11.3184	12.9919	-9.0952	0.802691	NaN	NaN	NaN	NaN	-2.26679	4.6213	2.23127	-4.52933			-0.0658466	-0.20189	0.0294965	-0.190826	0.105488	-0.00903903	-0.0919228	-0.173269	-0.07758	-0.00305553	0.0827016	-0.174242	0.0288511	-0.138714	-0.113283
NaN	-0.190161	0.108086	0.182085	0.574348	-0.106975	0.655061	NaN	NaN	NaN	NaN	-0.0766286	0.0290048	-0.17241	-0.0229947				NaN	0.310334	-0.576037	4.1328	17.5769	-8.91071	1.36604	NaN	NaN	NaN	NaN	-1.84945	2.32559	-4.24829	-7.24512			0.0271588	-0.203657	-0.0139441	-0.25457	0.148896	-0.0448815	-0.0417953	-0.125809	-0.0943417	-0.00361634	0.139879	-0.109361	0.0103504	-0.0958373	-0.12116
NaN	-0.207895	-0.0138137	0.0219274	0.65199	-0.0292623	0.693515	NaN	NaN	NaN	NaN	0.120307	-0.145779	-0.343466	0.128233				NaN	-0.237347	-0.387243	-1.83208	19.3417	-7.27232	1.89111	NaN	NaN	NaN	NaN	-0.946983	-0.0890095	-11.3149	-8.73547			0.105566	-0.205113	-0.0369167	-0.302436	0.191202	-0.101099	0.00420029	-0.0880855	-0.0878597	-0.00383499	0.154716	-0.0471753	-0.0115817	-0.049991	-0.111531
NaN	-0.238962	-0.0767008	-0.189013	0.593861	0.0366395	0.680652	NaN	NaN	NaN	NaN	0.317232	-0.324113	-0.445596	0.338268				NaN	-0.793071	1.4218	-4.91584	17.3711	-4.932	1.66269	NaN	NaN	NaN	NaN	0.0994541	-2.15093	-16.4295	-9.18918			0.14954	-0.201781	-0.0391511	-0.3284	0.220843	-0.167149	0.0445871	-0.0604198	-0.0707169	-0.00616367	0.139748	0.00768835	-0.0343817	-0.00711397	-0.0871503
0.0351611	-0.259501	-0.0230751	-0.343986	0.443055	0.108488	0.619656	-0.613524	NaN	NaN	NaN	0.478804	-0.451698	-0.459142	0.517919				31.6795	-1.30518	4.51211	-5.44439	13.0433	-2.7824	0.0158664	NaN	NaN	NaN	NaN	1.51437	-4.16766	-18.6524	-7.73861			0.150202	-0.18954	-0.0295714	-0.332329	0.226021	-0.233787	0.0789756	-0.0432042	-0.0468202	-0.0132398	0.126379	0.0531155	-0.0539	0.0292792	-0.0565404
-0.100179	-0.240787	0.0958833	-0.463056	0.268711	0.16991	0.519856	-0.523815	NaN	NaN	NaN	0.616414	-0.543651	-0.409628	0.647195				18.7187	-2.3754	6.83987	-4.87379	7.91126	0.172616	-2.55399	NaN	NaN	NaN	NaN	3.82781	-4.92819	-18.0352	-5.40179			0.112574	-0.165624	-0.0191468	-0.320044	0.200385	-0.292687	0.106541	-0.0275935	-0.0185579	-0.0200816	0.133715	0.0885266	-0.0661885	0.0565916	-0.0297136
-0.212093	-0.170856	0.237638	-0.429953	0.148201	0.156893	0.385447	-0.426128	NaN	NaN	NaN	0.682235	-0.602335	-0.345454	0.654129				5.65324	-2.54554	8.74861	-4.5734	2.86912	2.13607	-4.40043	NaN	NaN	NaN	NaN	5.5488	-4.90538	-14.985	-1.76684			0.0509077	-0.129331	-0.0163383	-0.300513	0.146662	-0.335639	0.125326	-0.0132032	0.0077415	-0.0195669	0.152659	0.113905	-0.0699125	0.0732972	-0.0148908
-0.305178	-0.0626106	0.289716	-0.281696	0.0333448	0.13398	0.213072	-0.320249	NaN	NaN	NaN	0.677659	-0.62139	-0.301654	0.600698				-7.45023	-2.32691	8.47102	-6.50083	-0.521146	2.75324	-4.15946	NaN	NaN	NaN	NaN	7.41282	-4.04348	-11.4746	2.10019			-0.0185367	-0.0820901	-0.0237819	-0.278803	0.0778073	-0.360229	0.132127	0.0141933	0.0256604	-0.012076	0.16264	0.130349	-0.0660411	0.0790141	-0.0165095
-0.371294	0.0474768	0.260324	-0.149911	-0.0252753	0.145737	0.0121074	-0.195447	-0.757023	NaN	0.72566	0.564597	-0.591204	-0.282361	0.514505				-21.3926	-1.33205	7.09132	-8.81425	-2.27395	2.5296	-1.20282	-71.8896	-55.4653	NaN	-71.8896	8.97624	-2.0279	-8.98477	3.61256			-0.0806738	-0.0278609	-0.0385072	-0.258559	0.0153916	-0.368367	0.126206	0.0444899	0.0345358	0.00341977	0.148663	0.13932	-0.0566715	0.0750314	-0.0349334
-0.432922	0.122921	0.179134	-0.0176509	-0.0228096	0.170931	-0.178361	-0.153608	-0.656233	NaN	0.718289	0.325481	-0.532472	-0.280148	0.392111				-37.3641	0.0601208	4.37759	-10.5098	-2.54932	2.0111	3.82916	-54.4428	-39.9611	NaN	-54.4428	8.83682	1.08841	-9.61644	3.28016			-0.125235	0.027052	-0.05493	-0.234599	-0.0222168	-0.365733	0.107579	0.065459	0.0277598	0.0222686	0.106853	0.142426	-0.0447069	0.063619	-0.0654946
-0.637726	0.151417	0.0613833	0.0501224	0.0372238	0.237204	-0.343294	-0.145518	-0.549477	NaN	0.715776	0.159976	-0.427711	-0.302347	0.361055				-49.0368	1.07044	0.548348	-10.1338	-2.01751	1.75474	10.117	-36.5919	-24.3653	NaN	-36.5919	6.06241	3.54959	-10.4948	2.20725			-0.14899	0.0754276	-0.0670164	-0.202047	-0.030003	-0.356698	0.0760724	0.0573213	0.00751079	0.0343512	0.0490884	0.140832	-0.033182	0.0485696	-0.102584
-0.906247	0.149356	-0.0439887	0.0688997	0.142332	0.340466	-0.424488	0.039885	-0.440103	NaN	0.718553	0.128247	-0.310788	-0.354778	0.342511				-53.2611	1.49268	-0.709891	-7.78687	-1.54186	1.8599	15.4832	-18.4978	-8.4758	NaN	-18.4978	1.77198	4.30495	-12.0547	0.26886			-0.153724	0.109634	-0.0712653	-0.161207	-0.0122501	-0.341776	0.0266316	0.0377013	-0.0167857	0.0277611	-0.00547748	0.133123	-0.0248356	0.0342019	-0.142513
-0.842366	0.128238	-0.0835792	0.0624345	0.226592	0.454443	-0.405769	0.331291	-0.280237	NaN	0.709253	0.171454	-0.200331	-0.42068	0.413738				-49.3229	1.44083	-1.41599	-4.51499	-2.14566	2.36086	18.7744	2.01945	7.40245	NaN	2.01945	-2.97091	3.50721	-14.469	-0.841361			-0.141072	0.124427	-0.0677632	-0.114386	0.0244133	-0.320051	-0.0358631	0.0153573	-0.0292387	0.00178316	-0.0492343	0.116952	-0.0216786	0.0229469	-0.179558
-0.572052	0.0781021	-0.0313149	0.0718358	0.21492	0.571052	-0.259374	0.52328	-0.167812	NaN	0.771557	0.280661	-0.105113	-0.460734	0.472303				-36.0662	1.1894	-2.56738	-1.64774	-3.78268	3.45919	18.4597	21.3135	15.3791	NaN	21.3135	-6.62069	1.03524	-15.9917	-1.43193			-0.107086	0.117769	-0.0596681	-0.06896	0.0649636	-0.291387	-0.0981708	0.00016581	-0.0199591	-0.0296779	-0.083605	0.088729	-0.0248503	0.0150865	-0.209702
0.0656707	-0.0234697	0.0896285	0.122289	0.0947147	0.655874	-0.0648169	0.528629	-0.277495	NaN	0.897658	0.449953	-0.0293079	-0.445494	0.534425				-8.90089	0.731894	-3.64536	-0.462769	-5.70502	5.23759	14.4907	31.5566	14.8023	NaN	31.5566	-8.83828	-2.80524	-16.4944	-1.5052			-0.044974	0.0911969	-0.0506637	-0.0314129	0.095873	-0.257435	-0.14978	-0.00162842	0.00072874	-0.051103	-0.107164	0.0488559	-0.0338774	0.00932927	-0.230378
0.724187	-0.186116	0.213792	0.205079	-0.145195	0.685493	0.0747658	0.358859	-0.467836	NaN	0.769888	0.573836	0.0462868	-0.381931	0.58052				25.9696	-0.440106	-4.6534	-1.12333	-7.06796	7.91154	8.44346	34.8892	9.8433	NaN	34.8892	-10.296	-8.2265	-18.3777	-1.38225			0.0421392	0.0493767	-0.0426037	-0.00424848	0.103909	-0.22106	-0.18344	0.0128013	0.0250054	-0.058359	-0.113162	0.00103948	-0.0453252	0.0038468	-0.241326
1.29213	-0.388096	0.259022	0.290082	-0.392055	0.65829	0.146859	0.0792676	-0.523167	NaN	0.217975	0.653105	0.148944	-0.295486	0.570236				68.4987	-2.78758	-5.25673	-2.89989	-7.13477	11.1106	1.34369	31.9023	4.79466	NaN	31.9023	-11.2841	-12.6921	-18.8377	-1.1323			0.13938	-0.00101926	-0.0355918	0.0144699	0.0864396	-0.184952	-0.194761	0.0377698	0.0495582	-0.0546278	-0.0996174	-0.0492393	-0.054978	-0.00224915	-0.24433
1.64141	-0.588994	0.164161	0.316894	-0.583613	0.577649	0.160512	-0.349144	-0.465144	NaN	-0.439074	0.705854	0.317364	-0.194084	0.510645				76.1299	-6.39436	-5.67766	-4.56744	-5.92684	13.952	-5.01425	10.6105	2.99522	NaN	10.6105	-11.594	-14.5901	-15.3532	-0.674795			0.217946	-0.0527412	-0.0292504	0.0292476	0.0561725	-0.150669	-0.189835	0.0597255	0.072569	-0.0397115	-0.0775819	-0.0944171	-0.0601684	-0.00878376	-0.240641
1.53463	-0.75651	0.00554741	0.252349	-0.623724	0.443659	0.128181	-0.575122	-0.239334	NaN	-0.862058	0.673058	0.519665	-0.0755961	0.399017				75.4719	-10.4359	-5.02999	-5.89879	-3.81	15.5055	-9.29729	-23.8509	1.49014	NaN	-23.8509	-10.7142	-12.1784	-9.46866	0.0331602			0.247545	-0.0990484	-0.0238384	0.0453538	0.0212352	-0.120634	-0.172416	0.0648819	0.0923242	-0.0152853	-0.0664962	-0.129559	-0.0604188	-0.0158276	-0.229772
0.915723	-0.85887	-0.237313	0.141751	-0.473734	0.454066	0.0456911	-0.519151	0.166251	NaN	-1.06193	0.574196	0.690071	0.0553583	0.236552				25.7995	-13.6764	-4.02077	-5.89804	-1.06177	15.1014	-10.7656	-47.2462	-4.78702	NaN	-47.2462	-8.65387	-5.58025	-4.6226	1.07843			0.211194	-0.135239	-0.0196028	0.0646665	-0.0116016	-0.0985655	-0.152491	0.0549891	0.102201	0.00684388	-0.0821544	-0.152905	-0.0576343	-0.0233594	-0.210372
-0.254959	-0.887072	-0.463754	0.0237804	-0.199346	0.415636	-0.0723118	-0.406655	0.490423	NaN	-1.07875	0.368785	0.772729	0.187	0.0579231				-9.23137	-14.985	-3.34721	-4.74114	2.03114	13.0447	-8.54299	-53.0265	-7.56426	NaN	-53.0265	-6.28888	1.37397	-2.83452	2.53592			0.112574	-0.159575	-0.0165876	0.0865282	-0.0342624	-0.0872144	-0.136411	0.0448748	0.0943907	0.0164753	-0.124901	-0.163559	-0.0539667	-0.0308149	-0.182267
-1.01079	-0.837334	-0.575905	-0.043886	0.101478	0.374082	-0.12893	-0.297866	0.627892	NaN	-0.894095	0.11697	0.737738	0.325562	-0.089342				-31.9313	-13.6756	-3.73598	-2.77001	4.65288	9.87124	-4.16561	-48.4444	1.09056	NaN	-48.4444	-5.12535	7.49197	-2.92477	4.23881			-0.0219422	-0.172387	-0.0142514	0.107509	-0.0416677	-0.0876831	-0.125473	0.0452838	0.0668447	0.0126223	-0.177032	-0.162104	-0.0491505	-0.0369897	-0.147738
-1.49735	-0.715069	-0.575287	-0.0391769	0.351915	0.29035	-0.188695	-0.231338	0.688174	NaN	-0.610038	-0.146433	0.616149	0.381708	-0.17268				-40.3583	-9.93365	-5.41937	0.35278	6.00071	5.98083	0.162552	-37.2815	10.1036	NaN	-37.2815	-4.94951	11.5843	-2.78797	5.58858			-0.152371	-0.175996	-0.0114311	0.122564	-0.0341324	-0.0989274	-0.11496	0.0639496	0.0205483	-0.00214054	-0.213157	-0.152033	-0.0422167	-0.0404713	-0.111801
-1.76081	-0.530156	-0.344879	0.0170893	0.494284	0.219722	-0.249019	-0.226815	0.605802	NaN	-0.358263	-0.429181	0.44974	0.359189	-0.187277				-42.3745	-5.10335	-7.41953	3.08464	5.70426	1.77945	2.71228	-24.1335	9.32502	NaN	-24.1335	-6.78636	11.9132	-3.52438	6.3418			-0.23578	-0.172873	-0.00653421	0.126099	-0.0167621	-0.116869	-0.10011	0.0970706	-0.0326144	-0.0240048	-0.224444	-0.137798	-0.03249	-0.0398838	-0.0809129
-1.75337	-0.297016	0.0037244	0.0886417	0.544567	0.238875	-0.307254	-0.259515	0.313526	NaN	-0.322115	-0.739517	0.28384	0.205874	-0.163107				-38.6214	-0.498112	-8.5972	3.72225	3.66069	-2.21442	3.20848	-15.3798	4.39598	NaN	-15.3798	-8.82123	9.30759	-6.52936	6.49188			-0.253161	-0.165518	0.00107375	0.115308	0.00410462	-0.136624	-0.0788655	0.13233	-0.082902	-0.0425039	-0.218081	-0.121832	-0.0182534	-0.0356668	-0.0606837
-1.47022	-0.0327047	0.280115	0.138271	0.54541	0.255926	-0.361688	-0.300462	0.0536242	NaN	-0.514429	-1.0585	0.143976	-0.040684	-0.132288				-26.551	2.31798	-7.64967	3.31761	0.291848	-5.1977	2.5176	-6.94376	0.761796	NaN	-6.94376	-10.5614	4.7793	-9.34969	5.64745			-0.209417	-0.156653	0.0119272	0.0916676	0.0203201	-0.155172	-0.053545	0.149976	-0.124961	-0.0409421	-0.19813	-0.104778	0.0025038	-0.0260586	-0.0554554
-0.808625	0.215065	0.491495	0.13221	0.520553	0.239776	-0.411701	-0.224815	-0.0564567	NaN	-0.806375	-1.3047	0.0449005	-0.219346	-0.117357				-3.17429	3.12398	-4.56554	2.86374	-3.56099	-6.35057	1.44019	1.38756	-0.937357	NaN	1.38756	-11.5487	-0.182967	-11.9605	4.89399			-0.124634	-0.148635	0.027866	0.0605478	0.0241924	-0.172231	-0.0283303	0.132712	-0.150569	-0.0140631	-0.159938	-0.0858191	0.0304997	-0.0130707	-0.063724
-0.226421	0.399055	0.675152	0.0514757	0.462479	0.215124	-0.431573	-0.0867978	-0.181758	NaN	-1.08188	-1.3847	-0.00608772	-0.304162	-0.143834				13.9656	3.07841	-0.756669	1.89719	-6.28135	-5.65736	0.813259	6.29946	-0.394938	NaN	6.29946	-9.1964	-4.11871	-14.3864	3.42773			-0.0294096	-0.143044	0.0500027	0.0291947	0.0123728	-0.187244	-0.0061385	0.0793517	-0.15515	0.0262508	-0.102774	-0.0643453	0.0640269	-0.00295508	-0.0814352
0.209414	0.472295	0.70139	-0.101456	0.36889	0.187527	-0.426048	0.0229392	-0.362035	NaN	-1.17797	-1.25259	0.00581799	-0.325863	-0.203134				20.7692	3.43436	2.62775	0.52169	-6.86833	-3.82544	0.833468	9.66189	1.31421	NaN	9.66189	-5.29796	-6.32296	-18.001	1.43744			0.0457138	-0.140228	0.0782194	0.00398294	-0.0125245	-0.196997	0.0100049	0.000153415	-0.135331	0.0603235	-0.038059	-0.0408502	0.0990291	-0.0014948	-0.100092
0.503895	0.441884	0.628423	-0.326925	0.239115	0.14175	-0.391653	-0.0282265	-0.480312	NaN	-0.985414	-0.946231	0.0406237	-0.212374	-0.259262				17.6685	5.24733	4.60684	-1.13748	-4.39382	-1.50068	1.01632	11.8905	4.06172	NaN	11.8905	-2.19911	-7.50164	-20.1181	0.289917			0.0798441	-0.139187	0.11025	-0.0104454	-0.0425037	-0.195948	0.0165674	-0.096335	-0.0934764	0.0718701	0.0121229	-0.0157899	0.129839	-0.0137792	-0.109704
0.606993	0.355791	0.423606	-0.620606	0.0978679	0.00463467	-0.312545	-0.242584	-0.501671	-0.181532	-0.465039	-0.517975	0.068948	-0.0619764	-0.266689				7.14194	7.26953	5.20799	-2.80752	0.0294767	0.781157	1.23047	8.69742	5.08978	-16.5125	8.69742	0.524882	-8.87003	-20.0211	0.21516			0.0740808	-0.138162	0.139586	-0.0123468	-0.0663781	-0.178885	0.0111059	-0.190367	-0.0429515	0.0502526	0.0300045	0.0115459	0.15059	-0.0387325	-0.106484
0.537191	0.258911	0.165381	-0.949788	0.0115804	-0.151134	-0.154761	-0.456596	-0.283785	-0.146051	0.312145	-0.0686775	0.0516745	0.156147	-0.197316				-5.49802	8.20713	4.56783	-5.84306	4.47724	2.74927	0.512923	4.57052	3.56012	-17.9206	4.57052	2.65503	-11.2374	-16.1882	1.30815			0.0471716	-0.135114	0.16102	-0.00245419	-0.073803	-0.145874	-0.00744667	-0.265236	-0.00196347	-0.00246897	0.0219872	0.0390719	0.157907	-0.0700779	-0.0907099
0.469891	0.185647	-0.0922688	-1.20114	0.0319972	-0.240723	0.0863425	-0.45557	0.235811	-0.0839485	1.05258	0.335178	-0.0231713	0.335519	-0.107229				-11.0748	6.54015	3.23857	-11.1517	7.09739	4.06361	0.0116416	2.51131	-4.77204	-19.0873	2.51131	3.20388	-14.239	-9.48808	3.67484			0.0210463	-0.128706	0.166892	0.0160806	-0.0587216	-0.101055	-0.0360479	-0.318279	0.0214341	-0.0639228	0.0187851	0.0656515	0.151932	-0.105943	-0.0645318
0.505619	0.131462	-0.26054	-1.28252	0.150879	-0.323613	0.358576	-0.275115	0.492682	-0.00437114	1.24299	0.609748	-0.0937292	0.402549	-0.045869				-6.79898	2.45118	2.00749	-15.6325	6.71887	4.2408	0.191821	2.28561	-10.7709	-20.0902	2.28561	2.88025	-16.4568	-0.999787	6.67564			0.0122086	-0.118349	0.143741	0.0379537	-0.0224593	-0.0514949	-0.0677113	-0.335664	0.0265587	-0.104124	0.039191	0.0866858	0.135509	-0.146891	-0.0336161
0.562467	0.0826542	-0.287563	-1.12238	0.302466	-0.234068	0.610247	0.10254	0.512105	0.177543	0.907926	0.737482	-0.16606	0.364447	-0.0478881				4.68534	-2.38749	1.36739	-17.2202	4.01688	3.26592	3.36175	1.71934	-10.6071	-20.5691	1.71934	1.70757	-16.0832	7.17097	8.56409			0.0263407	-0.104261	0.0903086	0.0589627	0.0279113	-0.00445696	-0.0942163	-0.312573	0.0179556	-0.106336	0.0748946	0.0936079	0.113492	-0.181302	-0.00246966
0.5403	0.039145	-0.155733	-0.768227	0.413038	-0.488729	0.675498	0.368464	0.226865	0.493835	0.365076	0.736651	-0.211388	0.283859	-0.113256				13.5581	-6.40761	1.49418	-16.6641	0.380608	1.33898	8.4967	-1.76873	-5.18645	-18.5764	-1.76873	0.789394	-11.427	13.7734	9.59595			0.0553752	-0.0873571	0.0128398	0.0781111	0.0823168	0.033993	-0.107655	-0.252428	0.00616528	-0.07222	0.0906394	0.0829454	0.0926122	-0.199523	0.0244126
0.361058	-0.00393205	0.0767317	-0.341014	0.416129	-0.648542	0.697937	0.701763	0.0419614	0.58886	-0.107002	0.659191	-0.212397	0.195639	-0.214727				12.6753	-7.59699	2.53645	-14.3292	-2.29865	-1.6046	12.9369	-8.99437	2.76907	-17.2503	-8.99437	1.17696	-3.18615	17.9434	9.31937			0.0817473	-0.0687005	-0.0791697	0.0961907	0.129633	0.0597265	-0.102075	-0.159273	-0.000549291	-0.0258027	0.0631621	0.0525823	0.0771643	-0.195912	0.0453876
0.116698	-0.0463346	0.304481	0.0515776	0.262962	-0.721105	0.693937	0.748234	-0.218535	0.197825	-0.0486281	0.555899	-0.162854	0.155314	-0.333971				0.713825	-5.66601	4.42905	-9.91181	-3.04571	-5.54708	16.5058	-14.3688	14.339	-13.864	-14.3688	2.59227	6.66402	19.0495	8.08599			0.0892909	-0.0494183	-0.166652	0.113711	0.16058	0.0690872	-0.0769118	-0.0478391	-0.00293374	0.00254394	0.00641596	0.00573261	0.0698201	-0.169956	0.0607082
-0.0232099	-0.0633828	0.466415	0.311092	-0.00196463	-0.704966	0.664368	0.528717	-0.297742	-0.349566	0.363834	0.463102	-0.0688469	0.171341	-0.44909				-20.8155	-1.331	6.61586	-5.62695	-1.7546	-9.91621	15.7771	-14.8375	23.8694	-11.3833	-14.8375	5.36404	15.8017	17.3684	4.89216			0.0702482	-0.0312022	-0.234314	0.130638	0.170657	0.0708902	-0.0392391	0.0590399	0.00396688	-0.00439697	-0.0476071	-0.0508175	0.0701398	-0.128066	0.0708374
0.0117339	-0.0396992	0.534989	0.392719	-0.283848	-0.586192	0.606705	-0.0256184	-0.139576	-0.557426	0.623049	0.392663	0.0254726	0.228494	-0.541771				-45.7297	3.93142	8.49063	0.192965	0.507511	-13.8919	11.3767	1.88648	30.1807	-17.5928	1.88648	7.60736	22.1656	13.1129	1.87913			0.0293699	-0.0159915	-0.270216	0.146568	0.159613	0.0688931	-0.00156651	0.137645	0.0197998	-0.0385708	-0.074771	-0.110261	0.0709239	-0.0786686	0.0743554
0.159631	0.0326109	0.519916	0.386481	-0.461699	-0.427445	0.507899	-0.264655	0.374381	-0.324027	0.526345	0.358425	0.0813679	0.29639	-0.575377				-56.4815	8.63539	9.21621	4.9899	2.07406	-16.3145	4.59896	16.0852	30.3965	-25.3997	16.0852	9.61418	25.0699	6.27591	-2.1414			-0.0191162	-0.00554269	-0.269285	0.161793	0.135079	0.0568453	0.0232495	0.17908	0.0390212	-0.0753168	-0.0646213	-0.162303	0.0632873	-0.0357163	0.0688391
0.380433	0.121788	0.432781	0.318552	-0.400553	-0.278892	0.387536	-0.353368	0.834447	-0.00208704	0.200724	0.358856	0.106007	0.344989	-0.549349				-47.1256	11.4534	8.51131	7.26854	1.29692	-16.8465	-2.15335	27.0491	24.6771	-15.7623	27.0491	11.8506	24.8087	-2.16442	-5.79296			-0.0604009	-0.000916838	-0.232836	0.176552	0.10822	0.0363276	0.0287419	0.19162	0.047138	-0.0940262	-0.0234056	-0.19857	0.0429252	-0.0122311	0.0533829
0.60937	0.182785	0.28724	0.354147	-0.154809	-0.187104	0.24556	-0.262122	1.37984	0.124494	-0.134874	0.386901	0.101305	0.347084	-0.484703				-31.3491	11.657	6.7755	6.30303	-1.80892	-15.6613	-6.10147	35.4852	9.09871	6.92354	35.4852	13.0775	21.8943	-10.3132	-7.81539			-0.0857331	-0.000730421	-0.16726	0.190088	0.0887876	0.0182126	0.0168878	0.18844	0.0335638	-0.0853967	0.0351599	-0.216508	0.00791756	-0.0162627	0.0283109
0.773337	0.196178	0.115731	0.482103	0.0764151	-0.140277	0.0704952	-0.041934	1.53403	0.187029	-0.162254	0.424995	0.0708045	0.307111	-0.435003				-18.0972	9.09306	4.40875	3.4086	-5.88822	-13.0323	-3.79149	32.5263	-3.85754	12.7444	32.5263	13.4784	17.0162	-15.7689	-6.55898			-0.0907719	-0.00233243	-0.0826325	0.200951	0.0824534	0.00635786	-0.00323012	0.177837	0.00642203	-0.0463079	0.0954898	-0.216863	-0.0390695	-0.0502752	-0.00225677
0.669963	0.110885	-0.0458745	0.585624	0.215846	-0.0953111	-0.202245	0.268273	1.46069	0.240519	0.222888	0.410688	0.0205297	0.240692	-0.434265				-11.4846	4.0515	2.40823	0.0520387	-9.10135	-9.16014	1.95243	1.45733	-13.7368	-8.65319	1.45733	11.3888	11.2244	-16.4866	-3.66807			-0.0756148	-0.00238764	0.00776217	0.209127	0.089115	-0.00472647	-0.0197497	0.154029	-0.0214187	0.0188514	0.150482	-0.204415	-0.0925776	-0.107535	-0.0310662
0.296456	-0.030507	-0.179139	0.629422	0.32496	-0.034663	-0.447598	0.516023	1.21725	0.0288865	0.636707	0.310099	-0.0298087	0.152079	-0.437754				-9.04972	-3.19736	1.09929	-1.9302	-9.81583	-4.13763	8.19673	-11.5518	-16.0061	-34.128	-11.5518	6.19789	6.3269	-12.3776	-0.361553			-0.0480917	0.002596	0.0888135	0.21638	0.104668	-0.0174452	-0.0242359	0.106057	-0.0382214	0.0940845	0.183603	-0.184384	-0.146153	-0.174854	-0.052871
-0.095151	-0.193512	-0.258618	0.531585	0.320824	0.0384361	-0.550236	0.627342	0.589752	-0.344089	0.703971	0.0957043	-0.0706323	0.0519636	-0.418272				1.36089	-10.0544	0.902027	-1.42832	-7.76818	1.39697	11.9282	-11.211	-13.9333	-39.1395	-11.211	0.892696	3.70833	-4.96483	1.51696			-0.0205987	0.0156606	0.144449	0.224969	0.124255	-0.0326846	-0.0131012	0.0289853	-0.0424992	0.161817	0.181425	-0.161861	-0.192581	-0.235462	-0.0652744
-0.372742	-0.327837	-0.258351	0.323419	0.253237	0.105997	-0.528883	0.618407	0.384555	-0.499673	0.46288	-0.158961	-0.0851972	-0.0375982	-0.361388				21.5799	-15.5781	1.12927	0.189082	-3.5943	6.19195	11.8259	-1.92435	-12.0641	-30.2298	-1.92435	0.339462	4.1183	4.00728	0.898539			-0.00115645	0.038808	0.162949	0.237527	0.13327	-0.0506112	0.0124165	-0.0622561	-0.0411805	0.213102	0.142957	-0.14122	-0.224243	-0.274167	-0.0687652
-0.544281	-0.404357	-0.15531	0.0980241	0.0755235	0.155939	-0.410517	0.605249	0.504965	-0.362762	0.205457	-0.374431	-0.0386173	-0.0881505	-0.296913				42.059	-18.1272	0.700311	2.22207	1.59228	9.27916	8.30834	12.4844	-5.78976	-23.4909	12.4844	1.36662	7.17295	13.2706	-1.13031			0.0113058	0.0726532	0.141287	0.254855	0.122166	-0.0681708	0.0474559	-0.137081	-0.0364026	0.237164	0.0799149	-0.123949	-0.235893	-0.283001	-0.0676037
-0.569978	-0.419694	0.0391818	-0.0584437	-0.10446	0.190808	-0.222087	0.634309	0.456198	-0.126748	0.126058	-0.520098	0.0638564	-0.0734687	-0.240698				52.754	-17.5188	-1.47577	3.62187	6.05096	10.1059	2.41321	26.3725	-10.0247	-18.0817	26.3725	2.07444	11.4047	21.4612	-4.01856			0.0208387	0.115345	0.0882477	0.274673	0.0942374	-0.0825115	0.0859872	-0.165849	-0.0248839	0.218117	0.0148799	-0.107404	-0.226909	-0.262019	-0.0681208
-0.407772	-0.386466	0.270952	-0.104112	-0.0853707	0.220302	-0.0848922	0.571121	0.291499	0.10352	0.115435	-0.547556	0.179954	0.0111285	-0.18986				41.8399	-14.6977	-4.85976	3.9888	8.35338	8.91053	-4.7506	37.99	-11.222	-13.181	37.99	2.7206	15.1909	27.2468	-6.76225			0.031572	0.163779	0.0208785	0.290975	0.0583688	-0.0928565	0.122543	-0.13629	-0.00120227	0.151136	-0.0337775	-0.0867615	-0.202277	-0.219892	-0.0744116
-0.184165	-0.32974	0.478241	-0.0644025	-0.0282192	0.232824	0.0303019	0.426491	0.0179263	0.29154	-0.0352591	-0.475981	0.261256	0.130578	-0.121709				10.8982	-10.0406	-7.66598	3.32883	7.5108	6.20947	-11.8493	44.5086	-20.1877	-18.2198	44.5086	4.80519	16.7536	29.4245	-7.9443			0.0448426	0.212651	-0.0397316	0.296897	0.0282829	-0.0996036	0.153484	-0.0596032	0.032692	0.0548257	-0.0682564	-0.0577711	-0.170661	-0.170132	-0.0869489
0.122704	-0.278407	0.612295	-0.00118799	-0.000132369	0.20891	0.0482607	0.250355	-0.284297	0.333514	-0.434137	-0.327501	0.278508	0.236685	-0.0326144				-20.4208	-4.77673	-9.05775	2.07628	3.7096	2.79228	-17.6845	45.8774	-21.1172	-25.3847	45.8774	6.27612	14.767	27.3592	-7.28018			0.0542252	0.255654	-0.0740119	0.286381	0.0143372	-0.103508	0.177368	0.0355738	0.0652042	-0.0372185	-0.108556	-0.0224867	-0.140871	-0.126065	-0.101431
0.208456	-0.254468	0.664206	0.0452768	0.0311814	0.137756	0.00191189	0.122268	-0.636549	0.236822	-0.957899	-0.146777	0.245217	0.289974	0.0665229				-39.3445	-0.0657287	-7.53421	1.28541	-1.73367	-0.730016	-20.8522	38.5165	-11.8389	-7.70807	38.5165	6.67075	9.26096	22.2086	-4.59879			0.0481138	0.286276	-0.0730368	0.25676	0.0236923	-0.106485	0.193194	0.116304	0.0911561	-0.0972958	-0.161386	0.0123565	-0.120284	-0.0987214	-0.109112
0.161589	-0.257198	0.649928	0.0555901	0.0561352	0.0253154	-0.0584232	0.0102863	-1.01936	0.197864	-1.26763	0.0171261	0.188257	0.265118	0.170527				-34.5306	3.53258	-3.16157	2.15877	-7.30261	-3.99356	-20.5394	21.6001	3.39613	32.3542	21.6001	5.76831	1.9463	13.9422	-0.841077			0.0219402	0.298638	-0.0388471	0.21167	0.0554975	-0.109478	0.199431	0.164449	0.106123	-0.115861	-0.209678	0.0378738	-0.112435	-0.0933325	-0.102675
-0.283202	-0.271476	0.583827	0.0430957	0.0484673	-0.10668	-0.0710566	-0.108618	-1.04686	0.314382	-1.02471	0.111795	0.140629	0.155059	0.28803				-1.9553	5.24402	3.49726	5.80512	-11.7228	-6.38752	-17.1827	11.4758	8.78506	57.3431	11.4758	4.50487	-4.89255	6.49434	2.46562			-0.0208436	0.289766	0.01644	0.159258	0.0957621	-0.112681	0.194557	0.181184	0.109167	-0.0994893	-0.225896	0.0500608	-0.117792	-0.10693	-0.0773698
-0.547778	-0.260523	0.467968	-0.00135795	0.000342391	-0.218745	-0.0355881	-0.221004	-1.11321	0.317238	-0.446365	0.126652	0.111856	-0.0205817	0.4339				34.9709	5.20676	11.0798	10.0285	-14.651	-7.38923	-11.344	-4.00391	-0.0933556	39.7599	-4.00391	3.38414	-9.66282	-0.493652	3.91218			-0.0683032	0.261768	0.0731089	0.110726	0.129715	-0.118488	0.17795	0.174556	0.107411	-0.0648437	-0.196049	0.0517981	-0.133145	-0.136373	-0.0342475
-0.505388	-0.197058	0.301223	-0.0596877	-0.0412382	-0.29396	0.0157319	-0.37443	-1.22287	-0.0698329	0.120097	0.0922754	0.116221	-0.242547	0.589112				45.4255	3.96301	18.0634	13.4105	-16.0906	-6.7198	-4.77468	0.130845	-14.6988	-0.190968	0.130845	2.02243	-11.4159	-6.57225	2.8638			-0.103568	0.219346	0.111466	0.0754962	0.146244	-0.127232	0.150798	0.153806	0.104265	-0.0288557	-0.128076	0.0504642	-0.152291	-0.174827	0.0187404
-0.411568	-0.0866401	0.108425	-0.0799914	-0.0840434	-0.34736	0.0509954	-0.66088	-0.875804	-0.306679	0.606577	0.0473644	0.161872	-0.415765	0.707426				34.5399	2.27277	22.8567	14.5271	-15.8112	-4.46941	0.340602	5.60491	-25.7203	-19.0257	5.60491	0.25692	-10.56	-8.34907	0.321188			-0.108239	0.168953	0.115733	0.0583564	0.142442	-0.136868	0.116002	0.127644	0.0874206	-0.000741054	-0.0511893	0.0546089	-0.168116	-0.214722	0.0708247
-0.320536	0.0559868	-0.0616828	-0.0280321	-0.13889	-0.398479	0.0548199	-0.837086	-0.647153	-0.397193	1.0136	0.0164672	0.214046	-0.534707	0.739058				25.2337	0.935141	24.7884	12.9652	-13.3793	-1.37148	2.85304	10.6282	-25.4721	-2.66342	10.6282	-1.67832	-8.10753	-6.38035	-2.54587			-0.0815993	0.117831	0.0817059	0.059338	0.120692	-0.143162	0.0768542	0.0995422	0.04181	0.0133637	0.00468053	0.069058	-0.172085	-0.243378	0.112031
-0.137253	0.193951	-0.180188	0.0833262	-0.184908	-0.43558	0.0431313	-0.786253	-0.402391	-0.248685	1.14541	0.00170732	0.247217	-0.61913	0.674108				12.549	0.410641	24.5793	9.22345	-8.39442	1.65705	1.56143	4.31413	-15.6427	22.5319	4.31413	-3.17052	-5.17695	-4.48029	-4.69078			-0.0404796	0.0726814	0.0170547	0.0737919	0.086744	-0.141768	0.0348968	0.0647415	-0.0313424	0.0109563	0.0355041	0.0960526	-0.157996	-0.251374	0.134679
-0.0831522	0.286266	-0.209868	0.21469	-0.189572	-0.418318	0.0148491	-0.685881	-0.177301	0.0395039	0.802831	0.00953972	0.224393	-0.650619	0.549651				-1.21288	1.05765	22.0498	4.14013	-1.43666	3.8281	-2.14214	-6.70885	-7.0937	33.1978	-6.70885	-4.01054	-2.30436	-2.4482	-5.93378			0.000252431	0.0393166	-0.0627157	0.094935	0.0488733	-0.129604	-0.00932435	0.0150243	-0.111372	-0.00843991	0.0598549	0.131505	-0.125268	-0.242328	0.136028
0.0629568	0.313885	-0.141521	0.335629	-0.125377	-0.31239	-0.0382442	-0.344461	-0.0226445	0.254083	-0.0225777	0.0506596	0.135939	-0.641478	0.399924				-8.04197	2.93682	18.9133	-1.46949	5.6059	4.85344	-5.80574	-16.2694	-8.90399	34.2955	-16.2694	-4.60054	-0.032367	0.159767	-6.2988			0.0345833	0.020549	-0.138677	0.116116	0.0145813	-0.105109	-0.0498065	-0.0610901	-0.175413	-0.0410347	0.0888399	0.167204	-0.0776288	-0.216657	0.119229
0.0565322	0.28193	-0.0327234	0.42371	0.0276739	-0.114875	-0.118568	0.0227626	0.166651	0.232711	-1.02082	0.155328	-0.012147	-0.550798	0.247413				-10.1071	5.82731	15.392	-6.49497	10.9329	4.70676	-7.77809	-14.2618	-16.4862	24.321	-14.2618	-5.1782	0.667536	0.772462	-6.52893			0.0611279	0.0178279	-0.191235	0.132053	-0.00839483	-0.0695509	-0.0826847	-0.149919	-0.199615	-0.078183	0.117666	0.195114	-0.0230366	-0.174062	0.0909997
0.592327	0.228611	0.163527	0.477306	0.239095	0.112828	-0.21292	0.304565	0.266078	-0.139737	-1.60842	0.267613	-0.175385	-0.366136	0.122683				-12.4993	9.45429	10.8529	-9.66421	12.7357	4.0675	-6.25089	-5.33982	-18.9262	5.2153	-5.33982	-5.57157	-0.744825	-0.141817	-6.65115			0.0835992	0.0297135	-0.206731	0.138974	-0.0140912	-0.026287	-0.0959948	-0.220265	-0.171263	-0.106273	0.145474	0.209237	0.0294958	-0.118983	0.0590421
1.1138	0.201072	0.351505	0.494562	0.437293	0.314488	-0.290745	0.52748	0.290771	-0.578798	-1.28466	0.393291	-0.301149	-0.223978	0.00657828				-18.7571	13.2292	6.09693	-9.95121	11.1987	3.69856	-2.48602	-3.06106	-12.1671	-11.9559	-3.06106	-5.01926	-3.63415	-3.08199	-7.07636			0.101312	0.0510738	-0.182443	0.134579	-0.00018719	0.0204068	-0.0885876	-0.236623	-0.0939583	-0.108511	0.168128	0.20829	0.0719018	-0.0551472	0.0310088
1.19799	0.235158	0.295983	0.470911	0.559294	0.446322	-0.320853	0.623439	0.236226	-0.807597	-0.374962	0.458957	-0.368998	-0.218359	-0.0959667				-23.6293	16.3813	3.62066	-7.26318	7.7494	4.06506	2.04254	-10.1052	-1.31121	-20.5215	-10.1052	-3.53586	-6.84383	-6.49124	-7.42393			0.110998	0.0743214	-0.12699	0.11698	0.0283864	0.068278	-0.0640389	-0.189481	0.0120244	-0.0787829	0.180086	0.196627	0.0996104	0.00841181	0.00989993
1.28947	0.343167	0.144161	0.426321	0.588021	0.495908	-0.288908	0.510901	-0.0339472	-0.823802	0.481269	0.359069	-0.376539	-0.189862	-0.188936				-26.6724	18.2251	2.72386	-2.21616	4.02687	4.74123	5.73518	-13.6305	10.3821	-27.4291	-13.6305	-1.70424	-9.22373	-9.02131	-7.658			0.100878	0.0918866	-0.0582681	0.0857361	0.0600528	0.117995	-0.0238079	-0.101596	0.117287	-0.0257185	0.180969	0.180573	0.110509	0.0625145	-0.00633029
0.856849	0.497434	-0.0629546	0.38671	0.541369	0.468208	-0.20124	0.188241	-0.114367	-0.651889	0.626737	0.155183	-0.302946	-0.148495	-0.275743				-28.4479	18.0032	1.80837	4.94036	1.6132	5.02269	7.69881	2.30988	19.2248	-42.1138	2.30988	-0.122131	-9.77957	-9.51597	-8.01714			0.0638055	0.0978703	0.00181735	0.042917	0.0795629	0.171714	0.0226231	-0.0101791	0.201476	0.0331457	0.171372	0.164544	0.106302	0.0980881	-0.0231924
0.635834	0.647719	-0.341094	0.349595	0.443538	0.37915	-0.0569567	-0.148868	-0.143681	-0.294937	0.226539	-0.155331	-0.202627	-0.103973	-0.409872				-26.6038	15.3956	0.919797	11.2984	0.904071	3.96035	8.1113	23.1861	18.1506	-56.1504	23.1861	0.513704	-8.29345	-7.71779	-7.44507			0.00668485	0.0891997	0.0363739	-0.00713386	0.075575	0.2298	0.0673178	0.0534005	0.240794	0.0850113	0.145892	0.149669	0.091635	0.108814	-0.0451144
0.400522	0.746365	-0.491539	0.286153	0.316648	0.228057	0.111315	-0.313497	0.0155151	0.14103	-0.0538669	-0.493266	-0.078333	-0.0620321	-0.505107				-18.6777	10.3498	0.143107	15.812	1.33101	2.0975	7.4784	32.7004	4.80569	-43.6665	32.7004	0.585479	-5.66125	-4.47215	-5.55072			-0.0634055	0.0663242	0.0386447	-0.0572584	0.0468851	0.290509	0.10542	0.0822484	0.239698	0.117873	0.105137	0.134853	0.0722664	0.0944202	-0.0712004
0.175843	0.727589	-0.547347	0.182483	0.17116	0.171229	0.251059	-0.334916	0.0648836	0.510386	0.0281675	-0.77201	0.0551416	-0.0580564	-0.509035				-13.925	4.38633	-0.658953	17.554	2.46445	0.263837	6.5711	34.4154	-12.9457	8.06629	34.4154	0.284924	-3.2407	-0.442713	-1.81191			-0.128408	0.0332901	0.0138453	-0.0984802	0.00163477	0.348233	0.134853	0.0911842	0.207965	0.117144	0.0603029	0.117822	0.0553262	0.0618289	-0.0964357
-0.157586	0.591489	-0.484587	0.0611981	0.00281493	0.15253	0.315607	-0.294655	0.00800136	0.810379	0.29547	-0.957435	0.0944296	-0.0689981	-0.424577				-14.7371	-1.18487	-1.88719	16.0357	4.40784	-0.592185	6.3455	37.5651	-22.5662	73.2696	37.5651	-0.265371	-2.88952	3.78621	3.28118			-0.172278	-0.00383524	-0.024565	-0.122998	-0.0453884	0.394286	0.156655	0.0978291	0.160935	0.0705695	0.0144568	0.0939136	0.0459982	0.0231854	-0.113212
-0.293397	0.371043	-0.349623	-0.0156438	-0.114483	0.0480568	0.290921	-0.264616	-0.329004	1.11233	0.588991	-0.974868	0.0314597	-0.151112	-0.238883				-20.789	-5.01315	-2.43291	12.8696	6.51051	-0.471082	7.7699	41.5018	-20.7592	114.692	41.5018	-0.808053	-5.67613	6.866	7.15361			-0.179539	-0.0381617	-0.0595993	-0.125783	-0.0779752	0.420477	0.171274	0.11412	0.108812	-0.0142187	-0.0402328	0.0637445	0.0464624	-0.00825243	-0.114974
-0.417213	0.11477	-0.170378	-0.00208395	-0.169941	-0.0450574	0.216482	-0.248607	-0.76032	1.28826	0.678703	-0.82626	-0.0495128	-0.296414	0.0804863				-21.0059	-6.14869	-1.63156	8.51036	6.48436	-0.122482	11.1516	40.7891	-14.7728	108.386	40.7891	-1.0345	-10.5447	9.00606	7.97187			-0.140097	-0.0631048	-0.0782073	-0.105105	-0.084121	0.421307	0.177713	0.138995	0.0501646	-0.104905	-0.0936804	0.0275655	0.0559763	-0.0216577	-0.098696
-0.479771	-0.0672113	0.0351134	0.10065	-0.180686	-0.0050589	0.148202	-0.236373	-0.956979	1.12311	0.542074	-0.588453	-0.139383	-0.4644	0.326581				-16.1617	-5.38276	-0.367653	3.68284	6.8338	0.301733	14.8625	27.6878	-12.3692	66.8842	27.6878	-1.10117	-15.3999	8.41164	8.12166			-0.0600313	-0.0732426	-0.0756927	-0.0641124	-0.0587378	0.395841	0.17334	0.173955	-0.0161332	-0.162351	-0.131344	-0.00883732	0.0708985	-0.0118535	-0.0658234
-0.562538	-0.155408	0.247973	0.256093	-0.15684	0.0846252	0.137445	-0.140673	-0.990239	0.753474	0.299896	-0.317584	-0.177587	-0.627352	0.486669				-11.7709	-3.5022	0.185158	-0.670057	6.73658	0.773294	17.0033	2.0389	-9.11302	17.0793	2.0389	-1.44503	-20.8449	5.1513	7.28221			0.0323224	-0.0654967	-0.0554213	-0.0076887	-0.00404008	0.348118	0.155901	0.200962	-0.081088	-0.162432	-0.150361	-0.0339231	0.0856178	0.0201949	-0.0220079
-0.648847	-0.142639	0.445917	0.4332	-0.089732	0.102173	0.200967	0.0921338	-0.823401	0.497101	0.306044	-0.0821465	-0.19156	-0.712251	0.679351				-3.40848	-0.90873	-0.891334	-4.08701	4.26852	1.5516	15.9822	-19.4453	0.786586	-27.4404	-19.4453	-2.54575	-26.6928	0.51477	5.20565			0.104293	-0.0395053	-0.0252796	0.0558681	0.0710644	0.287927	0.125104	0.200638	-0.121135	-0.110014	-0.148643	-0.0407997	0.0968788	0.0683143	0.0248531
-0.702412	-0.0440601	0.597469	0.591204	0.0487513	0.0745596	0.305595	0.399059	-0.510742	0.483115	0.371427	0.0843123	-0.18303	-0.678674	0.757642				12.4186	2.04822	-3.27149	-5.55317	-1.09712	2.67863	11.7316	-21.0173	13.3552	-65.3488	-21.0173	-4.60652	-32.0001	-6.02656	3.87433			0.136967	0.000908738	0.00671468	0.12105	0.154251	0.226584	0.0831742	0.162907	-0.120037	-0.0344213	-0.13127	-0.0240348	0.102546	0.123307	0.0670542
-1.11104	0.115126	0.642237	0.692572	0.278854	0.0111726	0.417044	0.69371	0.0324335	0.584846	0.389785	0.162456	-0.153062	-0.508618	0.701927				25.9703	5.10104	-5.70525	-4.55691	-4.14373	4.23903	5.39713	-6.42892	18.7307	-82.2658	-6.42892	-6.96884	-33.2485	-11.6096	2.40002			0.127599	0.0488816	0.0366358	0.182725	0.232433	0.173773	0.0338589	0.097582	-0.0832607	0.0339938	-0.113913	0.0130489	0.100939	0.175417	0.100086
-1.31817	0.299905	0.552963	0.738902	0.388342	-0.0823286	0.510505	0.875581	0.806166	0.5912	0.266472	0.142153	-0.107891	-0.23743	0.575298				18.9823	7.8248	-7.18247	-0.988077	-5.31934	6.25604	-1.86739	12.2299	17.9072	-62.2203	12.2299	-8.622	-34.8141	-15.5909	1.21318			0.0839859	0.0968694	0.0644753	0.235312	0.293442	0.135638	-0.0165178	0.0190702	-0.0345569	0.0822016	-0.108204	0.0658999	0.0934232	0.217503	0.125273
-1.30287	0.480466	0.3542	0.736534	0.382557	-0.160067	0.57217	0.821349	1.62398	0.439562	-0.0498466	0.0558767	-0.0682437	0.0399786	0.348538				-11.1659	9.81998	-7.44594	4.24976	-5.87091	8.53871	-6.30472	25.1775	18.6332	-8.89562	25.1775	-8.92261	-33.1724	-17.8371	0.200774			0.0167205	0.137776	0.0910925	0.274731	0.328329	0.113868	-0.0583716	-0.0510275	0.00139144	0.109683	-0.109796	0.12944	0.0823514	0.247128	0.148527
-1.15492	0.607834	0.124777	0.684986	0.3962	-0.20974	0.594694	0.480763	2.22786	0.263433	-0.365138	-0.0267938	-0.0695127	0.240197	0.074358				-43.4673	10.9834	-6.95347	9.52051	-6.27872	10.6873	-7.49011	27.1887	24.3544	69.5306	27.1887	-7.99352	-26.2505	-18.2861	-0.801719			-0.057012	0.166532	0.11501	0.300671	0.33545	0.104853	-0.0815878	-0.0947564	0.00296076	0.11502	-0.10175	0.197801	0.0699184	0.265839	0.176419
-1.0401	0.713676	-0.0488212	0.592513	0.413703	-0.239145	0.578876	0.0537661	2.31185	0.154642	-0.485743	-0.0480282	-0.146627	0.285188	-0.0641811				-55.4604	10.9066	-6.40779	13.8067	-6.29854	12.0399	-3.75394	20.2009	27.2232	103.661	20.2009	-6.08379	-18.3268	-17.2846	-1.50901			-0.123073	0.180404	0.13286	0.314168	0.321272	0.104067	-0.0792663	-0.110809	-0.0330027	0.0938705	-0.0684019	0.264454	0.0573636	0.277146	0.212611
-0.663035	0.758796	-0.115752	0.473197	0.454676	-0.248819	0.542166	-0.185719	1.86161	0.0916823	-0.415139	0.0199175	-0.272407	0.156023	-0.0677638				-39.6249	10.1742	-6.31153	15.8039	-6.17933	11.9582	0.941457	7.41614	20.7025	104.083	7.41614	-3.5026	-19.3742	-15.4932	-1.87382			-0.16686	0.179093	0.140683	0.31809	0.297155	0.109496	-0.0515917	-0.10685	-0.0898824	0.0507381	0.000454991	0.322444	0.0464539	0.285009	0.256439
-0.285501	0.750004	-0.0734677	0.327035	0.473421	-0.233773	0.511993	-0.188588	1.23402	0.0474339	-0.280949	0.110459	-0.38815	-0.0931498	0.00257297				-6.57242	8.81554	-6.62953	14.3983	-5.83927	10.2987	4.03671	-8.2565	12.2455	89.4487	-8.2565	-0.745078	-20.7858	-13.2907	-1.89753			-0.168758	0.164689	0.134733	0.313781	0.275536	0.119678	-0.0043866	-0.0992002	-0.145316	-0.00053519	0.0951486	0.366021	0.0352331	0.293905	0.303456
0.0904441	0.675855	0.0697542	0.154612	0.500702	-0.203499	0.502208	-0.0231879	0.691893	-0.00243899	-0.0101608	0.167113	-0.47674	-0.395009	0.164517				22.2123	6.54286	-6.84259	10.7959	-5.88497	7.48085	4.95994	-19.5734	1.95856	71.822	-19.5734	1.65938	-19.729	-10.5827	-1.27838			-0.114333	0.141339	0.11122	0.302043	0.263594	0.134039	0.0530077	-0.102237	-0.176566	-0.0471707	0.183232	0.392384	0.0223101	0.308242	0.347785
0.4575	0.513919	0.235654	-0.0266498	0.504939	-0.150436	0.502095	0.237024	0.223612	-0.14025	0.354861	0.146476	-0.483517	-0.652802	0.254207				28.0179	3.59835	-6.23058	6.00965	-6.72482	4.25762	3.7567	-17.0247	-7.85886	48.2818	-17.0247	2.89744	-15.0498	-7.97231	-0.0975966			-0.0158467	0.115378	0.0681585	0.285348	0.260839	0.151041	0.108999	-0.112855	-0.164272	-0.0819635	0.248586	0.402173	0.00573307	0.331137	0.384104
0.743149	0.305208	0.356211	-0.192717	0.37041	-0.080419	0.495759	0.47016	-0.180926	-0.328037	0.610503	0.111004	-0.420409	-0.755028	0.295274				18.7364	0.613721	-4.10341	2.24689	-7.6835	1.50483	2.17486	-1.32788	-5.23974	13.0235	-1.32788	2.45534	-17.2088	-6.42124	1.53118			0.0927117	0.0942678	0.0103532	0.269013	0.260202	0.166357	0.153762	-0.117869	-0.107728	-0.108458	0.279899	0.398137	-0.014298	0.362889	0.40912
0.94953	0.160905	0.391098	-0.31776	0.171655	-0.0356601	0.471045	0.596462	-0.474585	-0.708269	0.575565	0.14415	-0.290029	-0.729836	0.247214				17.728	-1.7355	-0.203689	-0.0138123	-8.11098	-0.0609086	0.686875	14.5212	-2.37338	-31.2876	14.5212	0.844255	-16.516	-6.63884	3.5676			0.172831	0.084765	-0.0516681	0.258957	0.25115	0.174755	0.180605	-0.10815	-0.0274708	-0.139803	0.287125	0.383176	-0.035233	0.399638	0.422516
1.02751	0.0591378	0.315051	-0.381328	-0.0106071	0.00290861	0.417264	0.545032	-0.616368	-0.929242	0.392073	0.293605	-0.112732	-0.57793	0.0790516				30.5812	-2.86647	4.80042	-0.163365	-7.33108	-0.210713	0.0722818	17.4006	0.692442	-72.3212	17.4006	-0.910939	-13.821	-8.64877	5.45966			0.200706	0.0907604	-0.101921	0.259099	0.224425	0.17297	0.186999	-0.0791478	0.0421049	-0.188263	0.288769	0.3596	-0.0522682	0.434867	0.425553
0.974776	-0.0319949	0.149195	-0.375505	-0.0679398	0.0487734	0.328936	0.228698	-0.437095	-0.875251	0.211157	0.555098	0.054157	-0.350003	-0.119889				42.1686	-3.19905	9.55131	1.14824	-4.78244	0.924916	0.0924223	4.98185	3.55474	-100.035	4.98185	-1.98003	-9.14441	-11.2878	6.42924			0.184324	0.112364	-0.122311	0.270538	0.177789	0.160662	0.173704	-0.0373113	0.0757372	-0.253751	0.294946	0.329248	-0.0620683	0.460606	0.421169
0.83125	-0.117345	-0.0458547	-0.303837	-0.0144648	0.117992	0.195137	-0.217921	0.0262169	-0.465375	0.158634	0.841304	0.237256	-0.0163912	-0.232774				40.1253	-2.98568	12.6295	3.13642	-1.0248	2.95395	0.726621	-13.8311	2.3604	-97.015	-13.8311	-1.98132	-1.72254	-13.0461	6.3418			0.154153	0.145523	-0.100171	0.290782	0.117711	0.140861	0.147381	0.014406	0.0667285	-0.307498	0.311301	0.293639	-0.0641159	0.470763	0.412871
0.725614	-0.185009	-0.201372	-0.190605	0.0707094	0.217556	7.76599e-06	-0.460248	0.374716	-0.147089	0.362138	1.09341	0.395722	0.340294	-0.300749				22.2354	-2.8877	13.0334	4.93592	2.77536	5.29552	1.58142	-24.0261	-0.569875	-67.7897	-24.0261	-0.712182	6.21745	-12.6677	5.61428			0.137347	0.183249	-0.0382601	0.313975	0.0571386	0.118825	0.113176	0.0681223	0.031517	-0.313715	0.32881	0.254574	-0.056471	0.463091	0.403245
0.693683	-0.216898	-0.267847	-0.0692448	0.10358	0.341307	-0.235145	-0.337986	0.360613	-0.0625549	0.756527	1.21767	0.502054	0.510218	-0.34251				-1.02851	-2.76117	10.7269	5.15649	5.46313	7.46501	1.9959	-25.0248	-4.29421	-36.9392	-25.0248	1.61577	13.0024	-10.1445	4.57186			0.138703	0.217641	0.0562215	0.332441	0.0104283	0.100006	0.0771695	0.12534	-0.00941935	-0.256944	0.326643	0.215618	-0.0399516	0.438697	0.392241
0.608369	-0.228008	-0.233827	0.0331994	0.0172616	0.47335	-0.394683	0.0213091	0.0993042	-0.230117	0.87058	1.15645	0.565326	0.558101	-0.313204				-14.5468	-1.41071	6.78517	2.55221	6.3446	9.39517	0.817304	-18.759	-8.5876	-11.512	-18.759	4.35612	18.782	-6.11548	3.51688			0.142548	0.24215	0.168085	0.33916	-0.011793	0.0877827	0.045316	0.18826	-0.0448178	-0.145318	0.286409	0.182287	-0.0159433	0.40411	0.377785
0.356969	-0.165566	-0.0863328	0.0928365	-0.137489	0.591431	-0.457884	0.390021	-0.129865	-0.38839	0.627232	0.936943	0.5508	0.54799	-0.236141				-8.36469	-0.337062	2.42141	-1.65081	5.58818	11.0645	-2.28505	-9.67485	-15.0407	5.57959	-9.67485	6.70979	22.8212	-1.43955	2.82825			0.126582	0.252896	0.271492	0.331368	-0.0054531	0.0829766	0.0186354	0.258351	-0.0780345	0.00326264	0.204095	0.160843	0.0129074	0.368207	0.357029
0.0537938	-0.0429253	0.12683	0.107559	-0.276613	0.67318	-0.300929	0.613121	-0.241976	-0.312571	0.420414	0.621044	0.485562	0.486261	-0.11496				8.62718	-1.58451	-1.33988	-6.14498	3.67668	12.552	-6.11712	-10.1638	-19.6838	16.2905	-10.1638	7.71446	24.2594	3.04325	2.15171			0.0767654	0.249598	0.344683	0.312588	0.025968	0.0848569	0.00112878	0.323386	-0.11299	0.156985	0.0939249	0.155185	0.0418313	0.340989	0.327573
-0.154673	0.0950357	0.340905	0.0933869	-0.319808	0.705942	-0.0538146	0.631441	-0.319067	-0.0999614	0.37446	0.305812	0.39279	0.462826	0.132473				16.5509	-4.64457	-3.64608	-9.24789	0.922511	13.8839	-9.61699	-16.214	-16.9941	33.8365	-16.214	6.64263	22.9601	7.16813	2.03342			-0.00417311	0.235411	0.373281	0.293051	0.0732426	0.0934764	-0.00622174	0.367151	-0.145484	0.26982	-0.0158232	0.164896	0.0681492	0.328601	0.288529
-0.220414	0.196631	0.495311	0.0604707	-0.280241	0.715706	0.198257	0.536263	-0.331474	-0.142368	0.408038	0.09916	0.329643	0.449748	0.428848				8.65436	-6.12776	-4.07369	-8.74359	-1.95994	14.7247	-11.7093	-22.4295	-4.9194	53.4249	-22.4295	3.27215	19.403	10.7138	3.05258			-0.0980846	0.216375	0.348309	0.28388	0.125534	0.110334	-0.000159109	0.377278	-0.156342	0.305715	-0.100974	0.185467	0.0945264	0.332061	0.241731
-0.174624	0.225337	0.521016	0.0334102	-0.218543	0.738188	0.449074	0.448685	-0.338393	-0.545492	0.49248	0.0367872	0.290584	0.45847	0.636235				-5.68575	-5.99022	-2.97559	-5.53087	-4.03357	14.9117	-11.9535	-18.053	9.91926	50.0141	-18.053	-1.78409	13.9476	13.4854	4.94614			-0.184457	0.200147	0.28778	0.291917	0.173426	0.138335	0.0202054	0.353934	-0.133055	0.267652	-0.153315	0.211576	0.12655	0.347141	0.191011
-0.0569297	0.185909	0.369822	0.0309672	-0.20751	0.795239	0.56749	0.362356	-0.442307	-0.96881	0.554429	0.0714135	0.283363	0.460563	0.741401				-21.0305	-4.86589	-1.1892	-1.26326	-3.95054	14.7966	-10.1241	-2.06371	18.893	16.476	-2.06371	-7.02288	8.16729	15.3234	7.0904			-0.244826	0.194941	0.223728	0.31644	0.213498	0.178913	0.0532298	0.307252	-0.0871523	0.188281	-0.178383	0.24002	0.169139	0.365894	0.141948
0.0987179	0.115086	0.0849867	0.0433052	-0.248767	0.873979	0.546244	0.308001	-0.433021	-0.988537	0.334758	0.124476	0.320988	0.431645	0.724584				-34.289	-3.55867	0.541921	3.6897	-1.35232	14.7429	-7.3519	10.4921	17.4972	-28.9776	10.4921	-11.1714	3.73635	15.8211	8.65841			-0.260988	0.207857	0.176897	0.349556	0.246742	0.230575	0.094988	0.250539	-0.0492468	0.109385	-0.177226	0.269406	0.226535	0.382591	0.100923
0.251483	0.0582427	-0.23709	0.0650437	-0.268445	0.947883	0.415987	0.279525	-0.152857	-0.534725	-0.0940214	0.139161	0.381782	0.37857	0.636919				-42.2117	-1.59743	1.12639	8.03292	2.54018	14.5182	-3.88284	7.39541	4.82566	-55.9664	7.39541	-12.8226	2.11143	14.33	9.19521			-0.218156	0.243264	0.162071	0.380665	0.278527	0.289395	0.140972	0.198862	-0.0425264	0.0623798	-0.141363	0.298544	0.300783	0.395371	0.074404
0.392977	0.0524441	-0.48015	0.0884938	-0.215055	0.967326	0.226756	0.275739	0.255602	0.0986679	-0.431653	0.0826795	0.46279	0.333588	0.521903				-41.1599	0.09238	-0.157307	10.9188	8.49063	13.5983	-1.30828	2.25244	-11.2646	-56.3644	2.25244	-11.7773	3.29955	10.8855	9.15044			-0.119191	0.30159	0.180968	0.400639	0.313539	0.350384	0.187138	0.164718	-0.0688558	0.0676009	-0.0682123	0.325634	0.389148	0.405621	0.067142
0.464717	0.0969031	-0.582417	0.0880754	-0.0660278	0.88964	0.0519446	0.164485	0.466666	0.660378	-0.656142	-0.0911299	0.521861	0.321854	0.442899				-30.0844	1.59654	-3.04032	12.4621	13.2453	11.5449	0.135416	3.71213	-14.2546	-45.9055	3.71213	-8.75126	5.38555	6.61855	8.45635			0.0177828	0.379098	0.22534	0.404378	0.353117	0.409537	0.23305	0.150275	-0.0977443	0.127585	0.0304107	0.348364	0.484128	0.41524	0.0807278
0.313022	0.19183	-0.49614	0.0666247	0.162388	0.715926	-0.0768108	-0.0123492	0.403747	0.916788	-0.846976	-0.276596	0.523862	0.348867	0.390192				13.4702	3.03959	-5.35255	12.8633	15.9627	8.29368	1.67816	12.1095	-2.2446	-35.7555	12.1095	-4.39144	6.37902	3.12158	8.03107			0.163318	0.468488	0.279863	0.390684	0.397294	0.463255	0.281986	0.150378	-0.0880773	0.218469	0.131087	0.366025	0.574583	0.425034	0.113743
-0.0821371	0.340366	-0.253501	0.0629311	0.415884	0.471721	-0.147856	-0.187803	0.226812	0.951666	-0.619478	-0.466559	0.442259	0.407453	0.347574				73.4129	4.68587	-6.40331	12.449	17.2594	4.35531	4.67337	18.9653	7.6774	-20.7947	18.9653	0.646397	4.57108	1.80466	7.77329			0.285538	0.559396	0.326936	0.360602	0.444944	0.508445	0.337025	0.154137	-0.0269849	0.294365	0.203356	0.37858	0.64786	0.434435	0.161947
-0.485148	0.517696	0.0639911	0.0996033	0.63251	0.205371	-0.17281	-0.210393	0.0723035	0.722932	0.0244661	-0.55005	0.265851	0.475006	0.3161				75.9827	5.5256	-4.40787	11.4533	17.7993	0.230435	9.68874	24.9766	11.7483	-0.346558	24.9766	5.81766	-0.211681	2.89405	7.71895			0.357485	0.640072	0.352474	0.316075	0.492331	0.543657	0.399935	0.16038	0.0836414	0.317804	0.224872	0.386618	0.692893	0.441548	0.219421
-0.654782	0.68428	0.363229	0.231062	0.786647	-0.0270191	-0.162895	-0.112477	-0.0845852	0.398967	0.396397	-0.409216	0.00684967	0.535762	0.289698				61.631	5.2427	-1.2592	10.3504	15.3414	-3.77889	14.9806	29.546	15.1689	11.1796	29.546	10.4541	-6.71477	5.17085	7.84991			0.369056	0.698998	0.349909	0.258257	0.532914	0.569418	0.469461	0.16914	0.230296	0.273602	0.198686	0.391075	0.703785	0.443616	0.28021
-0.57943	0.79553	0.575622	0.409945	0.86475	-0.171744	-0.132151	0.0116287	-0.130421	0.14096	0.368734	-0.118799	-0.25412	0.585593	0.282248				28.4153	4.16999	2.27172	9.05718	13.6487	-7.29577	19.606	31.553	18.6753	9.43442	31.553	13.77	-13.5364	6.92409	7.93634			0.324854	0.728858	0.30325	0.234026	0.520497	0.522902	0.4464	0.151991	0.341262	0.164149	0.16955	0.353377	0.652213	0.427166	0.302794
-0.320131	0.791385	0.673931	0.652415	0.891784	-0.204579	-0.0979403	0.134027	-0.0351752	0.1574	0.119419	0.290654	-0.490527	0.624159	0.282592				-6.27284	1.57956	7.90724	7.10798	11.6389	-9.6537	21.0824	31.2014	17.2596	14.093	31.2014	15.792	-18.5573	7.6725	7.6805			0.236243	0.721348	0.237322	0.207089	0.491451	0.472305	0.421056	0.128413	0.423823	0.0189593	0.137245	0.316428	0.57787	0.40384	0.317472
-0.046101	0.659525	0.707364	0.869016	0.888045	-0.137807	-0.0875076	0.11427	0.0875688	0.38833	-0.171316	0.65571	-0.677269	0.65291	0.275874				-27.2209	-2.93231	15.6094	4.15637	7.50058	-10.3323	19.8619	28.6249	13.1153	22.3324	28.6249	16.769	-20.1711	7.95128	6.94401			0.123426	0.676002	0.161493	0.176504	0.442056	0.420196	0.385488	0.0909642	0.450658	-0.109217	0.110215	0.280686	0.49352	0.372246	0.321293
0.0113201	0.446595	0.737958	0.957961	0.836198	-0.00246559	-0.0941101	-0.0335454	0.0161301	0.600306	-0.377329	0.944429	-0.76374	0.68267	0.331959				-23.9499	-7.0568	20.0188	0.607406	3.68127	-9.30048	16.6701	22.2065	7.40423	32.3175	22.2065	17.1737	-17.2587	7.33065	6.32459			0.00470479	0.598085	0.0866456	0.142562	0.374739	0.368473	0.334474	0.0390461	0.405944	-0.175657	0.0927958	0.246249	0.412259	0.332073	0.312874
-0.17935	0.220441	0.780976	0.879013	0.717674	0.151809	-0.0787146	-0.287461	-0.245131	0.488488	-0.277919	1.14431	-0.743237	0.727147	0.477362				-7.41309	-10.5866	20.1655	-2.51533	0.294538	-7.48064	13.3312	18.8612	-7.36563	39.3505	18.8612	17.7837	-10.7638	6.82042	6.51277			-0.0982287	0.497581	0.0219394	0.107722	0.298525	0.318417	0.268299	-0.0182337	0.297711	-0.167784	0.0880499	0.213112	0.344312	0.284016	0.291966
-0.470745	0.046456	0.801422	0.708504	0.556195	0.271295	0.00016634	-0.549749	-0.582321	0.158288	0.0819362	1.24672	-0.656125	0.775571	0.649777				0.355798	-10.908	19.4958	-4.07871	2.84936	-4.51732	11.6837	19.5958	-18.5963	36.9023	19.5958	19.0491	-3.19778	5.97754	7.4204			-0.168135	0.387002	-0.0276262	0.0758574	0.226387	0.27083	0.193217	-0.0720774	0.160034	-0.106814	0.0959466	0.181238	0.294037	0.229682	0.259733
-0.750815	-0.0364662	0.77209	0.51227	0.405684	0.346452	0.152085	-0.617475	-0.824858	-0.15915	0.467359	1.24775	-0.522678	0.797044	0.800212				-5.50587	-9.29212	18.3276	-3.32067	3.60805	-0.866831	13.0032	23.017	-14.2339	26.154	23.017	21.1673	3.03213	5.30922	8.87557			-0.1864	0.278659	-0.0621526	0.0511119	0.168946	0.226334	0.119393	-0.111364	0.035231	-0.0305209	0.109216	0.150947	0.260388	0.172132	0.219583
-0.958722	-0.0436895	0.689415	0.373405	0.316895	0.393584	0.337448	-0.474688	-0.914791	-0.424416	0.904732	1.15071	-0.362325	0.768261	0.881543				-8.62188	-5.09647	15.642	-1.17631	5.47511	2.48673	15.8084	37.0363	-10.4867	8.58968	37.0363	23.7361	6.2992	6.04049	9.24746			-0.14376	0.18333	-0.0850886	0.0360479	0.1316	0.185671	0.0581819	-0.118954	-0.0448851	0.0345721	0.111927	0.122918	0.237817	0.115513	0.176224
-0.677359	-0.00893482	0.561117	0.304869	0.312583	0.429176	0.518794	-0.217869	-0.705365	-0.629737	1.36319	0.98167	-0.234405	0.703983	0.874536				-1.34988	-0.369316	12.8101	1.38448	8.52459	6.11644	18.4276	41.4903	0.940221	-12.5292	41.4903	25.7446	6.72163	9.07905	9.85697			-0.0542509	0.109261	-0.0991123	0.0301644	0.113187	0.149487	0.0185582	-0.0874397	-0.0699018	0.0757787	0.0886817	0.0980192	0.217913	0.0636705	0.134128
0.222695	0.0297883	0.37999	0.288499	0.354459	0.464368	0.668297	0.153041	-0.0874859	-0.756655	1.54255	0.789443	-0.121165	0.640366	0.796547				13.1204	5.27952	10.0071	3.77323	10.4662	10.3959	18.892	44.9598	8.98889	-22.1908	44.9598	26.2278	5.11997	13.1956	9.38601			0.0638241	0.0610926	-0.104988	0.0306756	0.106186	0.118675	0.00418834	-0.0293161	-0.060372	0.0917281	0.0425125	0.0770016	0.192295	0.019994	0.0973265
0.879067	0.069572	0.136042	0.305402	0.402289	0.492213	0.752206	0.461582	0.640431	-0.806993	1.69978	0.630672	-0.0620914	0.611683	0.680798				28.3886	12.7082	6.85447	6.12977	11.2823	15.9935	17.1837	41.0106	14.6834	-9.22439	41.0106	24.1496	2.67582	17.2652	7.94111			0.18922	0.0402935	-0.0996997	0.033603	0.10035	0.0942607	0.0124824	0.0333349	-0.0444177	0.0925669	-0.00564518	0.0602403	0.155857	-0.0126752	0.0670481
1.33582	0.142734	-0.110869	0.352107	0.419648	0.49074	0.765438	0.697457	0.964595	-0.737004	1.602	0.536725	-0.00651634	0.627131	0.544656				34.948	18.9198	3.83358	9.08826	10.4105	20.6212	14.6421	50.0372	17.8883	22.0155	50.0372	20.7925	1.07442	23.1233	6.24768			0.304879	0.0439797	-0.0800152	0.0355637	0.0879689	0.0774796	0.0351917	0.0816281	-0.0292605	0.0786223	-0.0340027	0.0474416	0.108431	-0.0323405	0.0423416
1.55764	0.283678	-0.273412	0.410569	0.369648	0.45145	0.716185	0.80049	0.784726	-0.455772	1.48829	0.502377	0.0877897	0.655672	0.423263				32.9707	23.8734	1.87536	12.7923	7.14897	23.709	12.703	54.5237	14.3279	62.6255	54.5237	16.5948	1.31072	26.9311	5.19737			0.386732	0.0652595	-0.0449283	0.0348417	0.0667501	0.0692669	0.0621005	0.10969	-0.0197108	0.0455103	-0.031879	0.0374803	0.0544073	-0.0380401	0.0225076
1.56566	0.488383	-0.257961	0.456149	0.234195	0.389784	0.624621	0.851118	0.385521	0.19533	1.44301	0.502659	0.264694	0.664586	0.363357				40.155	27.308	0.245862	17.2413	4.32802	25.8569	11.5829	51.3632	4.12396	74.5576	51.3632	12.5759	4.73117	28.941	5.86886			0.416425	0.094633	0.00496726	0.0316693	0.0420956	0.0687911	0.0832686	0.117289	-0.0209422	-0.00233565	0.000752654	0.0287433	0.00164268	-0.0305176	0.0102962
1.36427	0.740086	-0.0257604	0.484585	0.0525614	0.330858	0.506192	0.870553	0.14088	0.517513	1.27441	0.507847	0.476877	0.627882	0.389076				54.1695	29.0527	0.470461	22.4177	2.3304	26.8663	9.72636	35.1875	-1.13	47.9077	35.1875	9.83574	10.2936	28.8138	7.74689			0.383283	0.121148	0.0646397	0.0276704	0.0215316	0.0745304	0.0908333	0.117182	-0.0272024	-0.0513002	0.0546268	0.0194748	-0.0422425	-0.0126054	0.00178522
0.984876	0.967701	0.366333	0.495896	-0.110188	0.299997	0.410153	0.899755	0.289179	0.643137	1.08722	0.495209	0.6341	0.538544	0.486669				51.4819	29.7724	2.61981	27.8408	1.30243	25.8018	7.4028	-1.85582	-1.39197	7.43399	-1.85582	8.97195	17.6266	26.2002	11.8738			0.29047	0.135612	0.124451	0.0247158	0.010912	0.0841851	0.0831506	0.121415	-0.0279169	-0.0871529	0.115261	0.00939115	-0.0713034	0.0103104	-0.00545759
0.638656	1.11417	0.663224	0.483462	-0.194787	0.313959	0.314022	0.856598	0.667254	0.609789	0.824038	0.458532	0.789916	0.411921	0.613429				26.6763	29.7127	7.14604	33.3564	2.566	22.1358	3.14101	-51.8831	-3.41291	-28.185	-51.8831	10.0965	23.6495	21.6466	15.5909			0.160266	0.132139	0.174861	0.0243649	0.0118857	0.092885	0.0639612	0.129291	-0.0158705	-0.0973934	0.164424	-0.000678083	-0.0839177	0.0307218	-0.0107066
0.439517	1.1372	0.908928	0.442707	-0.169635	0.364036	0.219352	0.7138	0.854404	0.554072	0.466077	0.420574	0.885238	0.264845	0.715143				-5.90545	28.8938	14.0826	38.8509	5.56987	21.2719	0.527234	-89.9458	-10.2651	-54.4856	-89.9458	13.1953	25.6716	16.0033	18.6199			0.0148181	0.109455	0.208271	0.0269462	0.0225693	0.0955699	0.039226	0.133279	0.00818705	-0.0754084	0.184582	-0.00915928	-0.0824826	0.0410494	-0.0106655
0.290382	1.05552	1.1479	0.369099	-0.032816	0.421252	0.141798	0.589933	0.776371	0.496779	0.159401	0.416457	0.940704	0.150091	0.74821				-29.5532	28.6806	18.6201	44.0444	10.3173	23.6704	-1.16015	-98.2678	-22.819	-64.5868	-98.2678	18.2434	25.7512	10.5701	20.7666			-0.117748	0.0722473	0.222641	0.0315246	0.0383914	0.0907145	0.018958	0.123015	0.026895	-0.0278848	0.162367	-0.014303	-0.0740104	0.0357546	-0.000281602
0.156889	0.921224	1.23667	0.284833	0.195161	0.456995	0.0341701	0.555633	0.546678	0.714356	0.0294083	0.469883	0.955274	0.107787	0.699492				-33.9806	29.142	20.2497	48.2791	16.3272	26.7677	-0.727553	-82.6496	-38.1619	-55.7346	-82.6496	25.0038	24.8537	6.75116	22.8773			-0.212876	0.0296032	0.221358	0.0367104	0.054009	0.0778888	0.00962385	0.0943309	0.0168168	0.0277452	0.0975104	-0.0148864	-0.0672723	0.0132701	0.0211207
0.123042	0.778202	1.2332	0.236193	0.474642	0.456614	-0.0378601	0.575101	0.370379	0.852837	0.0168983	0.560011	0.896539	0.180431	0.582179				-18.1628	30.3137	18.831	51.5829	22.5778	31.1755	3.55448	-53.5369	-34.1428	-33.9889	-53.5369	33.1882	25.2745	5.40446	25.3882			-0.259087	-0.00761391	0.209491	0.0417986	0.0641563	0.0579343	0.0140326	0.0557643	-0.029472	0.0753767	0.0094758	-0.0105626	-0.068447	-0.0233459	0.0534577
0.243112	0.671133	1.11514	0.280454	0.735744	0.437343	-0.0826112	0.586276	0.292881	0.877613	0.0737223	0.639185	0.804938	0.340186	0.411558				6.56242	31.1647	15.0745	54.09	28.3343	37.773	9.98765	-25.4916	-17.0841	-7.44427	-25.4916	42.0854	26.6059	7.21905	24.0032			-0.2567	-0.0300795	0.189912	0.0471456	0.0648372	0.0334025	0.0289599	0.0237914	-0.0881568	0.110116	-0.0704778	-0.00249994	-0.0797564	-0.0671176	0.0924246
0.472442	0.604089	0.709226	0.410687	0.914012	0.428545	-0.0432987	0.651165	0.155932	0.807234	0.172503	0.662575	0.779765	0.533698	0.22022				30.2964	32.4252	11.8457	55.8551	33.0981	44.7389	17.2157	4.93693	-2.38637	29.3533	4.93693	51.2941	29.1059	12.2288	21.7186			-0.214664	-0.0322327	0.161532	0.053868	0.0571353	0.00831112	0.0480463	0.0183759	-0.125611	0.131534	-0.116561	0.00695567	-0.0983007	-0.108867	0.132468
0.759137	0.562162	0.391389	0.568814	0.959496	0.461671	0.0754111	0.7432	-0.193101	0.460446	0.317908	0.637372	0.822683	0.694574	0.0635866				46.0317	33.1851	9.88383	57.0875	36.203	51.9233	25.5831	34.3221	11.736	54.5411	34.3221	60.6719	32.577	19.7488	19.9297			-0.146558	-0.013041	0.122934	0.0630385	0.0437854	-0.0131315	0.0648148	0.0414301	-0.112543	0.12729	-0.116963	0.015014	-0.11767	-0.140059	0.168131
0.944195	0.539022	0.354215	0.681122	0.913393	0.53207	0.250755	0.77956	-0.49203	0.2301	0.508455	0.614577	0.870758	0.757986	-0.00436889				54.2835	32.5305	8.88209	58.095	38.1983	59.6238	34.4526	63.5843	24.63	96.7477	63.5843	69.938	36.4597	28.3413	18.6216			-0.0743533	0.0228343	0.0736522	0.0742329	0.0284224	-0.0282235	0.0752576	0.0736478	-0.0435239	0.0859291	-0.0817958	0.019562	-0.129498	-0.153633	0.196038
0.903672	0.526461	0.361212	0.689299	0.833006	0.613914	0.45119	0.704227	-0.417261	0.324642	0.782925	0.62862	0.908254	0.738084	0.0473687				49.7242	31.4121	10.3569	59.1883	39.8	67.567	43.5789	91.1359	29.3406	94.757	91.1359	78.9748	40.4112	36.7355	17.3745			-0.0231284	0.0668392	0.0146712	0.0850344	0.0160462	-0.0349159	0.0780795	0.0886679	0.0414841	0.0156117	-0.037232	0.0193671	-0.125977	-0.145643	0.214947
0.660438	0.523125	0.421007	0.598074	0.813229	0.683297	0.645483	0.473935	0.0450547	0.43398	1.01108	0.67309	0.944378	0.673399	0.185364				36.3849	29.9022	13.214	60.3372	41.651	75.6307	52.8575	112.828	30.5907	55.9427	112.828	87.8881	43.4001	44.4257	16.2251			-0.00735751	0.108079	-0.0499335	0.0910427	0.0100152	-0.032572	0.0735727	0.0705091	0.104982	-0.0527756	-0.00491672	0.014502	-0.102777	-0.116795	0.223662
0.547925	0.516453	0.465738	0.444585	0.857002	0.731265	0.802152	0.261392	0.60385	0.526865	0.963459	0.721959	0.964484	0.602863	0.357578				24.0938	28.2819	16.7253	61.5782	43.9109	83.456	62.3362	123.67	25.4157	31.1678	123.67	96.7118	44.8794	51.5842	15.0457			-0.021091	0.134887	-0.112407	0.0875848	0.0133969	-0.0221355	0.063056	0.020663	0.117655	-0.0817188	0.00577948	0.00588804	-0.0612504	-0.0724448	0.224842
0.494894	0.493685	0.50745	0.267992	0.912989	0.774668	0.927354	0.137127	0.809213	0.694292	0.704046	0.748048	0.968689	0.53791	0.513091				18.5798	26.573	20.0774	62.8119	46.0821	91.245	72.0759	129.923	17.5674	21.6762	129.923	105.551	45.6358	58.8448	13.9732			-0.0437445	0.138687	-0.164458	0.0699938	0.0294859	-0.0063054	0.0474144	-0.0413864	0.0883399	-0.0502446	-0.00629572	-0.00501826	-0.0080699	-0.021912	0.219327
0.496663	0.468559	0.544246	0.0800456	0.967684	0.820826	1.04621	0.100661	0.619789	0.707257	0.481956	0.768024	0.955144	0.475335	0.66553				15.0798	24.7457	23.5242	64.0028	48.1355	99.0339	81.8559	138.06	9.22587	15.3991	138.06	114.414	46.3282	66.1777	12.9882			-0.0513382	0.115726	-0.198455	0.0356088	0.048635	0.0119503	0.0274897	-0.0926223	0.0142309	0.0169156	-0.0265798	-0.0165773	0.0469878	0.0235024	0.207674
0.492082	0.439417	0.570997	-0.125916	1.02689	0.867481	1.15348	0.109552	0.415775	0.519726	0.340016	0.780636	0.922691	0.413576	0.817919				10.9066	22.8073	27.1108	65.1612	50.1033	106.81	91.7211	146.305	-0.170707	11.7022	146.305	123.288	46.7676	73.5441	12.0871			-0.031925	0.0699617	-0.207856	-0.0135198	0.0641179	0.0304694	0.00655382	-0.112788	-0.0996857	0.0608077	-0.0377739	-0.027437	0.0938144	0.0533825	0.189734
0.491161	0.406535	0.583573	-0.349498	1.08957	0.914999	1.2494	0.170224	0.205299	0.264664	0.20111	0.785935	0.870897	0.352642	0.969976				7.21747	20.7683	30.8346	66.2844	51.9842	114.573	101.665	153.985	-9.25378	11.0616	153.985	132.173	46.9833	80.947	11.2727			0.0121888	0.0105369	-0.190451	-0.0706521	0.0695048	0.0471308	-0.0138083	-0.103772	-0.231542	0.0336105	-0.033287	-0.0369814	0.125352	0.060842	0.165346
0.49568	0.370473	0.579279	-0.589346	1.15484	0.963587	1.33509	0.282109	-0.0224259	-0.0734481	0.0714515	0.784823	0.799806	0.292718	1.12179				3.94263	18.6358	34.6965	67.3692	53.7742	122.326	111.681	161.191	-18.1269	13.9488	161.191	141.072	47.0257	88.389	10.5509			0.0673149	-0.0491843	-0.150711	-0.125578	0.0633605	0.0605146	-0.0316544	-0.0706897	-0.333931	-0.0629671	-0.0184608	-0.0452777	0.138947	0.0436601	0.135244
																																			0.115026	-0.0971977	-0.0964401	-0.166131	0.0463134	0.0696128	-0.0450992	-0.0355628	-0.37684	-0.179699	-0.00575939	-0.0526773	0.136244	0.00520576	0.101598
																																			0.137275	-0.123842	-0.0369118	-0.181654	0.0186237	0.0737264	-0.0532667	-0.0175642	-0.342477	-0.259755	-0.00901932	-0.0593891	0.121121	-0.0461255	0.0685422
																																			0.128522	-0.122418	0.0171831	-0.166822	-0.016267	0.0721851	-0.0550103	-0.0309833	-0.258825	-0.273345	-0.0305145	-0.0652292	0.0992154	-0.0984169	0.041971
																																			0.102135	-0.0926854	0.0546667	-0.123923	-0.0556456	0.065088	-0.0498074	-0.0554574	-0.162118	-0.227256	-0.0578852	-0.0693369	0.0763638	-0.139431	0.0272983
																																			0.0760779	-0.0404055	0.0678464	-0.0618297	-0.0934361	0.0528743	-0.0389831	-0.0710226	-0.0828513	-0.149644	-0.0772905	-0.070493	0.0565882	-0.159302	0.0256739
																																			0.0605087	0.0252291	0.0542277	0.00638092	-0.121231	0.0372631	-0.024406	-0.0623909	-0.0385396	-0.0698366	-0.0821868	-0.0671255	0.0399922	-0.152162	0.032524
																																			0.0588032	0.093097	0.0183597	0.0678048	-0.131948	0.0204921	-0.00937165	-0.0302314	0.0098916	-0.00633127	-0.0700297	-0.0582004	0.0231014	-0.117747	0.0410138
																																			0.0658445	0.152418	-0.0296963	0.112543	-0.126015	0.00464529	0.00224551	0.0102256	0.0935325	0.0347967	-0.0361888	-0.0439817	0.0033289	-0.0618107	0.0438125
																																			0.0747085	0.193741	-0.0773047	0.135223	-0.106233	-0.00876475	0.00665889	0.0353501	0.195549	0.0489071	0.0222614	-0.0263299	-0.0216551	0.00533671	0.0370051
																																			0.0790949	0.211314	-0.112536	0.135274	-0.0797311	-0.0191864	0.00280533	0.0277782	0.280288	0.0317771	0.0955957	-0.00803983	-0.0520084	0.0710813	0.0213001
																																			0.0785648	0.203289	-0.126395	0.115062	-0.0550039	-0.0267518	-0.00838566	-0.0137774	0.314558	-0.0177774	0.159965	0.00760183	-0.0858377	0.124185	0.000853359
																																			0.0761378	0.171689	-0.11449	0.079774	-0.0384984	-0.0320552	-0.0232837	-0.0717981	0.291343	-0.0855005	0.187786	0.0179821	-0.118757	0.156601	-0.0178301
																																			0.0815295	0.122089	-0.0776665	0.0368371	-0.0338604	-0.0355856	-0.0371506	-0.120294	0.223472	-0.138543	0.165184	0.0217705	-0.147006	0.164575	-0.0276109
																																			0.0878338	0.0634468	-0.0221507	-0.00663697	-0.041024	-0.0373377	-0.0448822	-0.142206	0.131105	-0.13868	0.104088	0.0189278	-0.167193	0.149677	-0.0229287
																																			0.0806881	0.00605077	0.0411621	-0.044113	-0.058134	-0.0369991	-0.0426209	-0.131693	0.0534424	-0.0716595	0.0366006	0.0107015	-0.176045	0.118834	-0.00286738
																																			0.0468994	-0.0402513	0.0985826	-0.07023	-0.0799459	-0.0340156	-0.0286233	-0.0930139	0.0052021	0.0420382	-0.011256	-0.00111469	-0.172877	0.0820069	0.0269406
																																			-0.0129799	-0.0671702	0.137064	-0.0821215	-0.095623	-0.0280503	-0.00457893	-0.0349018	-0.0137418	0.156736	-0.0329708	-0.0144388	-0.160995	0.0492841	0.0564432
																																			-0.0760027	-0.0688835	0.148016	-0.0789721	-0.0992881	-0.0194158	0.0243972	0.0311028	0.00491331	0.230064	-0.0345759	-0.0270957	-0.145093	0.0282907	0.0739934
																																			-0.119959	-0.0438461	0.129168	-0.0626296	-0.0960389	-0.00855332	0.0516405	0.0934222	0.0323946	0.250133	-0.0246189	-0.0374314	-0.130758	0.022522	0.0701825
																																			-0.135177	0.00393945	0.0855659	-0.0378754	-0.0877381	0.00265959	0.0711191	0.144251	0.0474132	0.232001	-0.0101809	-0.0442979	-0.123983	0.0308454	0.0409923
																																			-0.130743	0.0652714	0.0284167	-0.0112845	-0.0793218	0.0120067	0.079621	0.176402	0.0447568	0.200786	0.00193915	-0.0473394	-0.12783	0.0485177	-0.0119778
																																			-0.1189	0.127581	-0.0282948	0.0105962	-0.0728539	0.0174027	0.0764273	0.180401	0.0340888	0.173864	0.00258922	-0.0468642	-0.143505	0.068819	-0.0821202
																																			-0.113067	0.178178	-0.0720221	0.022732	-0.0685894	0.0175193	0.0645041	0.157141	0.0363888	0.146925	-0.0141856	-0.0428503	-0.170341	0.0862483	-0.158838
																																			-0.115905	0.207155	-0.0964405	0.0233717	-0.0652706	0.0111972	0.0482891	0.115519	0.0565011	0.10346	-0.0412876	-0.0355923	-0.201524	0.0983327	-0.229683
																																			-0.119009	0.209487	-0.102321	0.0136783	-0.0614621	-0.00176611	0.0337652	0.0596838	0.0764634	0.0391631	-0.0597695	-0.0263126	-0.233926	0.104816	-0.283548
																																			-0.113571	0.185902	-0.0957797	-0.0021283	-0.0535305	-0.0194994	0.0246912	0.00240525	0.0695047	-0.027197	-0.0577752	-0.0166577	-0.262641	0.107018	-0.313413
																																			-0.0934128	0.142546	-0.0845757	-0.0192263	-0.0415387	-0.0398816	0.0215398	-0.0474555	0.0199582	-0.0679147	-0.0369867	-0.00824098	-0.281254	0.106531	-0.316833
																																			-0.0690092	0.0896206	-0.0739222	-0.033041	-0.0280697	-0.059625	0.021587	-0.0825508	-0.0441251	-0.0659038	-0.0148006	-0.00280627	-0.281881	0.103883	-0.296479
																																			-0.0458619	0.0390085	-0.0649237	-0.0417465	-0.0178279	-0.0755441	0.0189875	-0.0950442	-0.0882795	-0.0322267	-0.00607238	-0.00144316	-0.264321	0.0992946	-0.257541
																																			-0.0326444	0.00068028	-0.0546683	-0.0466065	-0.0153408	-0.0856634	0.010921	-0.0838875	-0.0818005	0.0115877	-0.00717982	-0.00420396	-0.233423	0.0924727	-0.206037
																																			-0.0380505	-0.0195378	-0.0387743	-0.0498906	-0.0223896	-0.088986	-0.00391691	-0.0579559	-0.0299514	0.0406163	-0.00494153	-0.0102354	-0.19413	0.0824784	-0.148533
																																			-0.0537898	-0.021401	-0.0145097	-0.0535425	-0.037757	-0.085616	-0.02215	-0.032606	0.043425	0.0455636	0.00738315	-0.017483	-0.150984	0.0692577	-0.0903349
																																			-0.0679665	-0.0094982	0.0181279	-0.0575471	-0.0589518	-0.0768287	-0.0381913	-0.0181727	0.10225	0.035132	0.0241577	-0.0236369	-0.110079	0.0543252	-0.035216
																																			-0.0683687	0.0087989	0.0558979	-0.0599093	-0.0767569	-0.0645027	-0.047393	-0.0142574	0.128267	0.0257407	0.0349189	-0.0266856	-0.0757309	0.0412505	0.0116214
																																			-0.0466759	0.0258301	0.0932272	-0.0581163	-0.0864937	-0.0507769	-0.0465767	-0.0176405	0.130286	0.0280335	0.0333179	-0.0258089	-0.0509046	0.0342645	0.0479459
																																			-0.00266161	0.0357394	0.124587	-0.0506953	-0.0876722	-0.0373476	-0.0353509	-0.026719	0.113936	0.03918	0.0200653	-0.0219005	-0.0353068	0.0360084	0.0709734
																																			0.0520863	0.0353669	0.146013	-0.0390296	-0.0838427	-0.0251747	-0.0159207	-0.0397996	0.0754042	0.045943	0.00809302	-0.0172259	-0.0267768	0.045496	0.0785393
																																			0.104547	0.023609	0.154923	-0.0270913	-0.0771289	-0.0153665	0.00723796	-0.0528079	0.00291178	0.0393176	0.00415136	-0.0146133	-0.0221825	0.0584287	0.0741049
																																			0.144401	0.00118843	0.151067	-0.0195759	-0.0701357	-0.00844402	0.0298301	-0.0612957	-0.0987991	0.0244312	0.00703111	-0.0162416	-0.0183808	0.0681969	0.0619415
																																			0.168419	-0.0302298	0.1373	-0.0205469	-0.0635605	-0.00444286	0.0478629	-0.0620461	-0.200366	0.0135714	0.0109737	-0.0228289	-0.0130711	0.0694518	0.0448985
																																			0.177648	-0.0675597	0.117593	-0.0305702	-0.0565102	-0.00230348	0.0579769	-0.0530208	-0.266938	0.0152735	0.0102308	-0.0334385	-0.00565034	0.0584433	0.0274479
																																			0.170709	-0.105742	0.0955635	-0.0468447	-0.0477632	-0.00043096	0.0579059	-0.0353937	-0.281318	0.0245447	0.00340232	-0.0457739	0.003001	0.0359517	0.0134428
																																			0.146991	-0.138688	0.0737513	-0.0647027	-0.0382727	0.00216769	0.0474049	-0.0123673	-0.255608	0.0261867	-0.00692818	-0.0567294	0.0108849	0.00680373	0.00494409
																																			0.0978291	-0.160193	0.0529017	-0.0784613	-0.0309401	0.00553939	0.0285091	0.0113596	-0.212112	0.0105636	-0.0158644	-0.0636323	0.0169207	-0.0228046	0.00210252
																																			0.0187558	-0.166038	0.0312557	-0.0845932	-0.0285826	0.00936797	0.00432011	0.0264153	-0.15841	-0.0132074	-0.0233676	-0.0647849	0.0211923	-0.0453646	0.00205031
																																			-0.0791122	-0.155269	0.00661541	-0.0821126	-0.0319819	0.0128707	-0.0220051	0.0221339	-0.0911813	-0.0283814	-0.0266077	-0.0600943	0.0247956	-0.0541867	-0.000643228
																																			-0.165564	-0.130583	-0.0206033	-0.0725603	-0.0394783	0.0152809	-0.0497893	-0.00059993	-0.0144794	-0.0271989	-0.0202563	-0.0507511	0.02946	-0.0473726	-0.0101093
																																			-0.212639	-0.0980461	-0.0473516	-0.0596866	-0.0475213	0.0160151	-0.0773035	-0.0283823	0.0533091	-0.0161554	-0.00369924	-0.0386809	0.0370735	-0.0260511	-0.0292932
																																			-0.205811	-0.0656582	-0.0686316	-0.0483057	-0.0533735	0.0150795	-0.101472	-0.0469647	0.0870084	-0.00533352	0.0156105	-0.0261597	0.048032	0.00306307	-0.0563496
																																			-0.152343	-0.0411368	-0.0786924	-0.0426863	-0.0568346	0.0128492	-0.119236	-0.048199	0.0717362	0.000797264	0.0303278	-0.0152352	0.0615067	0.0313964	-0.0868132
																																			-0.0750237	-0.0302082	-0.0728111	-0.045392	-0.0602425	0.00966089	-0.127309	-0.0300734	0.0257952	0.00032109	0.0345993	-0.00723202	0.0756646	0.0509799	-0.114855
																																			-0.000979996	-0.0349437	-0.0503708	-0.057093	-0.066092	0.00621985	-0.12353	0.00119601	-0.0119988	-0.00759738	0.0258638	-0.00248063	0.0883441	0.0555917	-0.133247
																																			0.047803	-0.0536998	-0.0156374	-0.0769045	-0.0749321	0.00128179	-0.108546	0.0362343	-0.0194022	-0.0176617	0.00884464	-0.000236543	0.0976076	0.0414019	-0.137264
																																			0.0651769	-0.0812875	0.02283	-0.102588	-0.0858491	-0.0053547	-0.0851716	0.0632355	0.000135836	-0.022551	-0.00821456	0.000697152	0.102237	0.0090488	-0.122154
																																			0.0576105	-0.109769	0.054895	-0.130807	-0.0969594	-0.0141554	-0.0587102	0.069535	0.0320317	-0.0240022	-0.0243534	0.00146799	0.102085	-0.0366281	-0.0861312
																																			0.0351291	-0.131744	0.0723222	-0.157597	-0.10526	-0.0253364	-0.0362051	0.0501571	0.0629607	-0.0308594	-0.0413454	0.00273669	0.0978196	-0.0875558	-0.0304389
																																			0.00638586	-0.141169	0.0714422	-0.1781	-0.10876	-0.0385074	-0.0216603	0.0148964	0.078569	-0.0459538	-0.0506298	0.00436909	0.0912793	-0.135013	0.0393015
																																			-0.0203017	-0.135455	0.0543898	-0.188659	-0.106624	-0.0532337	-0.0155305	-0.0197882	0.0666397	-0.0623969	-0.044577	0.00557395	0.0853132	-0.171344	0.112942
																																			-0.0378122	-0.115299	0.0278947	-0.187141	-0.0998387	-0.0692487	-0.0160402	-0.0420499	0.0315332	-0.0714647	-0.02538	0.00474028	0.0826007	-0.191719	0.178221
																																			-0.0431848	-0.0843565	0.00109836	-0.173401	-0.0930319	-0.0857023	-0.0200464	-0.0479725	-0.0107577	-0.0711861	-0.00146705	0.000379748	0.0842808	-0.194674	0.223878
																																			-0.0396411	-0.0479326	-0.0174202	-0.149391	-0.089722	-0.101031	-0.0247036	-0.0402932	-0.0474544	-0.0633497	0.0169775	-0.00854734	0.0886415	-0.181602	0.241482
																																			-0.0352029	-0.0110444	-0.0217923	-0.119307	-0.0881882	-0.113813	-0.029413	-0.0261712	-0.0629674	-0.0537519	0.0172788	-0.0214613	0.0917533	-0.156161	0.228849
																																			-0.0400774	0.0221811	-0.0111326	-0.0893652	-0.0862394	-0.122502	-0.0336391	-0.0112702	-0.0480879	-0.0462921	-0.00561467	-0.0363338	0.089042	-0.123472	0.190281
																																			-0.0604392	0.0484046	0.0102789	-0.065878	-0.0866482	-0.125829	-0.0374349	0.00239189	-0.00664951	-0.0449104	-0.0437935	-0.0508571	0.0768793	-0.0883713	0.135286
																																			-0.0934115	0.064531	0.0342658	-0.0540842	-0.0899132	-0.123497	-0.0392526	0.0129477	0.0371887	-0.04828	-0.0862417	-0.0633776	0.0540354	-0.0544948	0.0776856
																																			-0.124832	0.0672958	0.0510952	-0.0553624	-0.0972946	-0.116173	-0.0367014	0.019008	0.0589965	-0.0500351	-0.124286	-0.0715678	0.0220635	-0.0249192	0.0293231
																																			-0.13323	0.0544648	0.0532135	-0.0674707	-0.105408	-0.104937	-0.0280416	0.0183774	0.0524876	-0.0447674	-0.14213	-0.0735175	-0.0156643	-0.00215784	-0.00390238
																																			-0.105078	0.0260294	0.0373447	-0.0858273	-0.110714	-0.0911427	-0.0139365	0.00964607	0.0282179	-0.0360482	-0.129879	-0.0690121	-0.0541785	0.0113876	-0.0227099
																																			-0.0450496	-0.0144501	0.00587741	-0.104804	-0.114819	-0.0762277	0.00101117	-0.0104529	-0.000351215	-0.0291667	-0.0975395	-0.0595447	-0.08864	0.0130614	-0.035363
																																			0.0331398	-0.0603356	-0.0337775	-0.120041	-0.11294	-0.0611776	0.0133811	-0.0407287	-0.018614	-0.0252886	-0.060361	-0.0471857	-0.115321	0.00145347	-0.050242
																																			0.105812	-0.103268	-0.0713243	-0.128966	-0.0994007	-0.0467149	0.0207158	-0.0756824	-0.0140883	-0.0240084	-0.0299195	-0.0344159	-0.132152	-0.0234194	-0.0732624
																																			0.152453	-0.135959	-0.0969325	-0.13078	-0.0741665	-0.0335468	0.0223695	-0.103897	0.0164919	-0.0231567	-0.0125767	-0.0233372	-0.139656	-0.0590887	-0.104983
																																			0.159798	-0.154543	-0.105059	-0.125213	-0.0417274	-0.021973	0.0192203	-0.115836	0.0605187	-0.0208627	-0.0095153	-0.0155168	-0.139506	-0.100116	-0.143634
																																			0.126719	-0.159461	-0.0964896	-0.11427	-0.00891608	-0.0121968	0.0137134	-0.108547	0.0977073	-0.0174931	-0.01636	-0.0124079	-0.134415	-0.139229	-0.181874
																																			0.0631527	-0.154614	-0.0781971	-0.098841	0.0175432	-0.00457892	0.00636136	-0.0840946	0.109067	-0.0132703	-0.0285027	-0.0145901	-0.127552	-0.167968	-0.212842
																																			-0.0135168	-0.145126	-0.0605468	-0.0798755	0.0316456	0.000274549	-0.0013375	-0.0524412	0.0865283	-0.00815244	-0.0454895	-0.0217679	-0.121842	-0.180217	-0.229701
																																			-0.0836769	-0.135176	-0.0532462	-0.0580944	0.0321875	0.00188425	-0.00955017	-0.0241303	0.0347894	-0.00325524	-0.0645839	-0.0328477	-0.119086	-0.172699	-0.227904
																																			-0.132496	-0.127178	-0.0618785	-0.0342082	0.0228071	0.00028516	-0.0192931	-0.0088632	-0.0229415	2.12771e-06	-0.0814149	-0.0457844	-0.118732	-0.145879	-0.204593
																																			-0.153128	-0.1216	-0.0859656	-0.0107715	0.0096673	-0.00391654	-0.029861	-0.0120404	-0.0523398	0.0012291	-0.0971868	-0.0585252	-0.118437	-0.105653	-0.162078
																																			-0.143798	-0.118031	-0.119392	0.00704164	-0.00187982	-0.00978595	-0.0407414	-0.0301867	-0.0389953	NaN	-0.106975	-0.0693528	-0.115514	-0.0614947	-0.105803
																																			-0.106628	-0.116196	-0.152284	0.0145891	-0.00924204	-0.0162264	-0.0504375	-0.0566461	-0.00489691	NaN	-0.112729	-0.0769224	-0.107667	-0.0251445	-0.0426263
																																			-0.0537998	-0.115825	-0.173782	0.00956057	-0.0138795	-0.0222158	-0.0583627	-0.0849952	0.0149322	NaN	-0.111647	-0.080668	-0.0938684	-0.00682905	0.0202349
																																			-0.00545023	-0.117227	-0.175534	-0.00781151	-0.0196225	-0.0271148	-0.0641309	-0.106373	0.00256454	NaN	-0.0992214	-0.0803799	-0.074483	-0.00980897	0.0754525
																																			0.0283709	-0.119883	-0.154372	-0.0344537	-0.0292272	-0.0308464	-0.0678467	-0.118062	-0.0327598	NaN	-0.077276	-0.0768021	-0.0512754	-0.029475	0.117839
																																			0.0426735	-0.122549	-0.112721	-0.0652988	-0.0440806	-0.0339379	-0.0695109	-0.118377	-0.0641927	NaN	-0.047673	-0.0714977	-0.0267991	-0.059664	0.142907
																																			0.0395581	-0.123904	-0.058342	-0.0943912	-0.0645969	-0.0370845	-0.0682709	-0.109121	-0.0732668	NaN	-0.0164604	-0.0652268	-0.00382948	-0.0917625	0.146449
																																			0.0249324	-0.122117	-0.00186948	-0.117359	-0.0911093	-0.0406575	-0.0626839	-0.091791	-0.063684	NaN	0.00743267	-0.0586335	0.0150248	-0.117465	0.129432
																																			0.00757878	-0.116979	0.0468346	-0.13242	-0.122635	-0.0446942	-0.0511363	-0.0702478	-0.0435838	NaN	0.0189431	-0.052416	0.0280014	-0.130595	0.0955597
																																			-0.00651801	-0.109531	0.0804553	-0.138679	-0.155805	-0.0485517	-0.0333174	-0.0484362	-0.0190969	NaN	0.0193173	-0.0467746	0.0350398	-0.128355	0.0511974
																																			-0.0163595	-0.101635	0.0949897	-0.135792	-0.184351	-0.0517103	-0.011915	-0.0326111	0.00836189	NaN	0.0109718	-0.0421484	0.036677	-0.112528	0.00336554
																																			-0.0243752	-0.0950647	0.0908803	-0.124918	-0.200369	-0.0540939	0.00784305	-0.0278698	0.037078	NaN	-0.00335832	-0.0387228	0.0338245	-0.0871761	-0.0418144
																																			-0.0332441	-0.0910652	0.0719146	-0.108007	-0.199908	-0.0553433	0.0196889	-0.0326349	0.0566053	NaN	-0.0198001	-0.036906	0.0271911	-0.0584967	-0.0794363
																																			-0.037275	-0.0900339	0.0433093	-0.0874211	-0.182292	-0.0548466	0.0197547	-0.0413542	0.0495257	NaN	-0.0336723	-0.037216	0.0159358	-0.0326626	-0.106299
																																			-0.0375854	-0.0921703	0.01079	-0.0661645	-0.1498	-0.0528726	0.00683959	-0.049495	0.0146981	NaN	-0.0417835	-0.0399333	-0.000935494	-0.0142224	-0.121971
																																			-0.0323068	-0.0961607	-0.0202783	-0.0468271	-0.107468	-0.050619	-0.0170884	-0.0552181	-0.0283919	NaN	-0.0408884	-0.044822	-0.0236726	-0.00562768	-0.128951
																																			-0.024673	-0.10121	-0.0458048	-0.0318703	-0.0622144	-0.0495218	-0.046885	-0.0550215	-0.055384	NaN	-0.0307108	-0.0512576	-0.0520507	-0.00615853	-0.131172
																																			-0.0174562	-0.106408	-0.0629441	-0.0231759	-0.0215674	-0.0508632	-0.0760047	-0.0469437	-0.0536184	NaN	-0.0175669	-0.0584867	-0.0851912	-0.0144741	-0.132228
																																			-0.0122574	-0.111313	-0.0704332	-0.0215454	0.00746386	-0.0552609	-0.0971539	-0.0326757	-0.0343941	NaN	-0.0077208	-0.0661497	-0.12195	-0.0296116	-0.134118
																																			-0.00790857	-0.1162	-0.0674032	-0.0261816	0.0280204	-0.0625144	-0.105038	-0.016651	-0.0164947	NaN	-0.00152887	-0.0739694	-0.160076	-0.0500191	-0.136582
																																			-0.00244679	-0.120609	-0.0544704	-0.0349738	0.0451859	-0.0717127	-0.0981107	-0.00574702	-0.00291205	NaN	0.00217753	-0.0814225	-0.196175	-0.0737681	-0.138462
																																			0.00232597	-0.121688	-0.0350188	-0.0450024	0.0590275	-0.0815493	-0.0779849	-0.000888252	0.00368642	NaN	0.00281512	-0.0874565	-0.226326	-0.0978441	-0.135881
																																			0.00546725	-0.117256	-0.0126038	-0.0532953	0.0694507	-0.0905226	-0.0497198	NaN	NaN	NaN	NaN	-0.0905185	-0.247165	-0.118578	-0.125928
																																			0.00670185	-0.106845	0.00774396	-0.0582611	0.0747152	-0.0970639	-0.0195957	NaN	NaN	NaN	NaN	-0.089388	-0.257193	-0.132289	-0.105387
																																			0.00622559	-0.0917152	0.0204308	-0.0596947	0.074025	-0.0999911	0.00576566	NaN	NaN	NaN	NaN	-0.0836236	-0.256651	-0.136235	-0.0722106
																																			0.00401133	-0.0746329	0.0214972	-0.0596507	0.0643243	-0.098582	0.0210301	NaN	NaN	NaN	NaN	-0.0737212	-0.246747	-0.129562	-0.0303841
																																			NaN	-0.0595362	0.00871801	-0.0600066	0.0440695	-0.092956	0.0235485	NaN	NaN	NaN	NaN	-0.0606145	-0.229485	-0.114381	0.0135675
																																			NaN	-0.0505373	-0.0163851	-0.0622369	0.0167626	-0.0847524	0.0149799	NaN	NaN	NaN	NaN	-0.0463171	-0.20841	-0.0931769	0.0533608
																																			NaN	-0.0492876	-0.049834	-0.0664573	-0.0140688	-0.0749643	-0.00147534	NaN	NaN	NaN	NaN	-0.0330846	-0.186301	-0.0693953	0.0820669
																																			NaN	-0.0547619	-0.0853775	-0.0713198	-0.0446769	-0.0647288	-0.0209345	NaN	NaN	NaN	NaN	-0.0228971	-0.166227	-0.0463818	0.0952097
																																			NaN	-0.0635152	-0.115492	-0.0750667	-0.0749177	-0.0552008	-0.0408778	NaN	NaN	NaN	NaN	-0.01721	-0.150264	-0.0285437	0.0893181
																																			NaN	-0.0713756	-0.133665	-0.0746209	-0.104458	-0.0470055	-0.0604631	NaN	NaN	NaN	NaN	-0.0164425	-0.136457	-0.0190727	0.0641298
																																			NaN	-0.0758278	-0.135886	-0.0704131	-0.132178	-0.0407678	-0.0780236	NaN	NaN	NaN	NaN	-0.0199109	-0.121171	-0.0162057	0.0240002
																																			NaN	-0.0763973	-0.121328	-0.0644031	-0.15505	-0.0372592	-0.0927923	NaN	NaN	NaN	NaN	-0.0262966	-0.102852	-0.0184346	-0.0234152
																																			NaN	-0.0741919	-0.0927717	-0.0583964	-0.169159	-0.0351116	-0.103625	NaN	NaN	NaN	NaN	-0.0341581	-0.0804374	-0.0247918	-0.0697842
																																			NaN	-0.0709965	-0.0563058	-0.0537092	-0.174088	-0.0333991	-0.109488	NaN	NaN	NaN	NaN	-0.042352	-0.0543888	-0.0336267	-0.107195
																																			NaN	-0.0680851	-0.0198655	-0.0497619	-0.173393	-0.0323341	-0.109939	NaN	NaN	NaN	NaN	-0.0502396	-0.0266667	-0.0442278	-0.128646
																																			NaN	-0.0656192	0.00856505	-0.0458822	-0.172682	-0.0320351	-0.105161	NaN	NaN	NaN	NaN	-0.0575506	0.0009121	-0.0551342	-0.132826
																																			NaN	-0.0622388	0.0231049	-0.0413836	-0.175095	-0.0327994	-0.0959298	NaN	NaN	NaN	NaN	-0.064335	0.0262616	-0.0649769	-0.121591
																																			NaN	-0.0555172	0.0213881	-0.0363443	-0.179769	-0.0351142	-0.0831195	NaN	NaN	NaN	NaN	-0.0704396	0.0462666	-0.0725038	-0.0977382
																																			NaN	-0.0439946	0.00447283	-0.0318422	-0.180984	-0.0385933	-0.0677437	NaN	NaN	NaN	NaN	-0.076021	0.0582195	-0.0771777	-0.0687196
																																			NaN	-0.0282495	-0.0236602	-0.02927	-0.17199	-0.0429842	-0.0506876	NaN	NaN	NaN	NaN	-0.0809025	0.0609764	-0.0794451	-0.0427465
																																			NaN	-0.0111511	-0.0572595	-0.0296324	-0.149815	-0.0477251	-0.0330493	NaN	NaN	NaN	NaN	-0.0843933	0.0554149	-0.0804726	-0.0251719
																																			NaN	0.00309484	-0.0898958	-0.0331512	-0.115792	-0.0521355	-0.0161213	NaN	NaN	NaN	NaN	-0.0861175	0.0439611	-0.0822168	-0.0193364
																																			NaN	0.010954	-0.115153	-0.0391498	-0.0745648	-0.0556857	-0.00151677	NaN	NaN	NaN	NaN	-0.0856389	0.029103	-0.0855498	-0.0258337
																																			NaN	0.0110745	-0.128495	-0.0460086	-0.0325106	-0.0582608	0.00897517	NaN	NaN	NaN	NaN	-0.0831219	0.012846	-0.0901784	-0.0404441
																																			NaN	0.00475628	-0.12908	-0.051482	0.00451408	-0.0596299	0.0140179	NaN	NaN	NaN	NaN	-0.078753	-0.00339245	-0.0941747	-0.0575279
																																			NaN	-0.00525343	-0.11886	-0.0532594	0.0330564	-0.0587806	0.0132986	NaN	NaN	NaN	NaN	-0.0728496	-0.0183083	-0.0947246	-0.071877
																																			NaN	-0.0158189	-0.101174	-0.0495942	0.0518332	-0.0568519	0.00757386	NaN	NaN	NaN	NaN	-0.0659133	-0.0310819	-0.0892057	-0.0782567
																																			NaN	-0.0252318	-0.0800715	-0.0401444	0.061562	-0.0539272	-0.00235735	NaN	NaN	NaN	NaN	-0.0585655	-0.0411426	-0.0762938	-0.0761634
																																			NaN	-0.0332894	-0.0590916	-0.0263992	0.0635319	-0.0501967	-0.0159001	NaN	NaN	NaN	NaN	-0.0516004	-0.0480866	-0.0564836	-0.0670013
																																			NaN	-0.0409411	-0.0408834	-0.0111343	0.0592204	-0.0461745	-0.0317449	NaN	NaN	NaN	NaN	-0.045784	-0.0528442	-0.0326907	-0.0544826
																																			NaN	-0.0491513	-0.0273911	0.00224934	0.0506696	-0.0440409	-0.0484106	NaN	NaN	NaN	NaN	-0.0415998	-0.0566513	-0.00950808	-0.0438368
																																			NaN	-0.0578159	-0.0189545	0.0104547	0.0402403	-0.0442685	-0.0645349	NaN	NaN	NaN	NaN	-0.0391912	-0.0588657	0.00885861	-0.0387589
																																			NaN	-0.0657027	-0.0140446	0.0120154	0.0288885	-0.0455668	-0.0778997	NaN	NaN	NaN	NaN	-0.038367	-0.0580758	0.0200345	-0.0403666
																																			NaN	-0.0713257	-0.0101587	0.00707385	0.0162286	-0.0482925	-0.0858216	NaN	NaN	NaN	NaN	-0.0387712	-0.0524163	0.0237557	-0.0494727
																																			NaN	-0.0732548	-0.00520886	-0.00225107	0.000879282	-0.0502406	-0.0859462	NaN	NaN	NaN	NaN	-0.0399522	-0.040603	0.0214492	-0.065907
																																			NaN	-0.0714721	0.0010298	-0.0136332	-0.0186475	-0.0505791	-0.0777464	NaN	NaN	NaN	NaN	-0.0414257	-0.0222519	0.0145494	-0.0871348
																																			NaN	-0.0668413	0.00835578	-0.0250346	-0.0416324	-0.0498063	-0.0614951	NaN	NaN	NaN	NaN	-0.0428623	0.00154274	0.00416546	-0.10944
																																			NaN	-0.0610785	0.0161668	-0.0342046	-0.0665024	-0.0479434	-0.0409559	NaN	NaN	NaN	NaN	-0.0440892	0.0296409	-0.00894904	-0.128183
																																			NaN	-0.0554845	0.0233456	-0.039714	-0.091251	-0.0449826	-0.0187422	NaN	NaN	NaN	NaN	-0.0449147	0.0597011	-0.0239293	-0.136728
																																			NaN	-0.0503705	0.0292146	-0.0405789	-0.112969	-0.0414518	4.36765e-06	NaN	NaN	NaN	NaN	-0.0449851	0.0889528	-0.0393604	-0.130963
																																			NaN	-0.0458427	0.0331535	-0.0363958	-0.127559	-0.0377255	0.0120065	NaN	NaN	NaN	NaN	-0.043822	0.115225	-0.0522195	-0.111541
																																			NaN	-0.0415044	0.034049	-0.0277023	-0.130881	-0.03441	0.0150109	NaN	NaN	NaN	NaN	-0.0412011	0.135857	-0.0603562	-0.0826174
																																			NaN	-0.0373113	0.0322712	-0.0161879	-0.121175	-0.0315313	0.00969617	NaN	NaN	NaN	NaN	-0.0373609	0.149156	-0.0622235	-0.0506823
																																			NaN	-0.0335275	0.0288477	-0.00436105	-0.099639	-0.029483	-0.00099648	NaN	NaN	NaN	NaN	-0.0329175	0.15513	-0.0566705	-0.0214814
																																			NaN	-0.0302463	0.0248896	0.00535841	-0.0699843	-0.0282759	-0.0138705	NaN	NaN	NaN	NaN	-0.0285279	0.154937	-0.0451147	0.000572915
																																			NaN	-0.0273278	0.021288	0.0112752	-0.0371387	-0.0273939	-0.025456	NaN	NaN	NaN	NaN	-0.0245586	0.150731	-0.0295381	0.0137224
																																			NaN	-0.0243107	0.0185078	0.0129237	-0.0059911	-0.0262938	-0.03362	NaN	NaN	NaN	NaN	-0.0210366	0.145456	-0.0129756	0.0174494
																																			NaN	-0.0208694	0.0163306	0.0110147	0.0184935	-0.0246505	-0.0377997	NaN	NaN	NaN	NaN	-0.0178198	0.140228	0.00161965	0.0124078
																																			NaN	-0.0171139	0.0141789	0.00694436	0.0343238	-0.0224442	-0.0383029	NaN	NaN	NaN	NaN	-0.0147569	0.135241	0.0121104	0.000364584
																																			NaN	-0.0130833	0.0119582	0.00235872	0.0428633	-0.0199318	-0.0349322	NaN	NaN	NaN	NaN	-0.0117692	0.131077	0.0179091	-0.0163072
																																			NaN	-0.00883273	0.00966954	-0.00128615	0.0484831	-0.0174578	-0.0275181	NaN	NaN	NaN	NaN	-0.00883489	0.127066	0.020102	-0.0346499
																																			NaN	-0.00443878	0.00742408	-0.00295103	0.0551833	-0.0151839	-0.0159173	NaN	NaN	NaN	NaN	-0.0059183	0.12219	0.0200874	-0.0517876
																																			NaN	NaN	0.00531338	-0.00264366	0.0644692	-0.0130738	NaN	NaN	NaN	NaN	NaN	-0.0029841	0.115498	0.0188523	-0.0654807
																																			NaN	NaN	0.00342953	-0.000816313	0.0732259	-0.0110206	NaN	NaN	NaN	NaN	NaN	NaN	0.107073	0.016754	-0.0730787
																																			NaN	NaN	0.00186363	0.00144921	0.078292	-0.00896977	NaN	NaN	NaN	NaN	NaN	NaN	0.095939	0.0139399	-0.0727375
																																			NaN	NaN	0.000698169	0.00333019	0.0781564	-0.00688615	NaN	NaN	NaN	NaN	NaN	NaN	0.0833237	0.010624	-0.0654078
																																			NaN	NaN	NaN	0.00423837	0.0717047	-0.00472701	NaN	NaN	NaN	NaN	NaN	NaN	0.0703903	0.00703967	-0.0543706
																																			NaN	NaN	NaN	0.00391188	0.0575208	-0.00244701	NaN	NaN	NaN	NaN	NaN	NaN	0.0588254	0.00342133	-0.0444388
																																			NaN	NaN	NaN	0.0027063	0.0341282	NaN	NaN	NaN	NaN	NaN	NaN	NaN	0.0494322	NaN	-0.0396686
																																			NaN	NaN	NaN	0.00116797	NaN	NaN	NaN	NaN	NaN	NaN	NaN	NaN	0.0417278	NaN	-0.0414886
																																			NaN	NaN	NaN	-0.000390967	NaN	NaN	NaN	NaN	NaN	NaN	NaN	NaN	0.0340404	NaN	-0.0482211
																																			NaN	NaN	NaN	-0.00150505	NaN	NaN	NaN	NaN	NaN	NaN	NaN	NaN	0.025332	NaN	-0.0560082
																																			NaN	NaN	NaN	-0.00159923	NaN	NaN	NaN	NaN	NaN	NaN	NaN	NaN	0.0164058	NaN	-0.0600079
																																			NaN	NaN	NaN	NaN	NaN	NaN	NaN	NaN	NaN	NaN	NaN	NaN	0.00758782	NaN	-0.0568087
																																			NaN	NaN	NaN	NaN	NaN	NaN	NaN	NaN	NaN	NaN	NaN	NaN	-0.000110411	NaN	-0.0452283
																																			NaN	NaN	NaN	NaN	NaN	NaN	NaN	NaN	NaN	NaN	NaN	NaN	-0.0063217	NaN	-0.0267697
																																			NaN	NaN	NaN	NaN	NaN	NaN	NaN	NaN	NaN	NaN	NaN	NaN	-0.01077	NaN	-0.00460195
																																			NaN	NaN	NaN	NaN	NaN	NaN	NaN	NaN	NaN	NaN	NaN	NaN	-0.0123341	NaN	0.0168938
																																			NaN	NaN	NaN	NaN	NaN	NaN	NaN	NaN	NaN	NaN	NaN	NaN	-0.010179	NaN	0.033468
																																			NaN	NaN	NaN	NaN	NaN	NaN	NaN	NaN	NaN	NaN	NaN	NaN	-0.0048906	NaN	0.0423714
																																			NaN	NaN	NaN	NaN	NaN	NaN	NaN	NaN	NaN	NaN	NaN	NaN	0.00219173	NaN	0.0427409
																																			NaN	NaN	NaN	NaN	NaN	NaN	NaN	NaN	NaN	NaN	NaN	NaN	0.00995295	NaN	0.0353276
																																			NaN	NaN	NaN	NaN	NaN	NaN	NaN	NaN	NaN	NaN	NaN	NaN	0.0170619	NaN	0.0225361
																																			NaN	NaN	NaN	NaN	NaN	NaN	NaN	NaN	NaN	NaN	NaN	NaN	0.0220701	NaN	0.00724778
																																			NaN	NaN	NaN	NaN	NaN	NaN	NaN	NaN	NaN	NaN	NaN	NaN	0.0243844	NaN	-0.00779067
																																			NaN	NaN	NaN	NaN	NaN	NaN	NaN	NaN	NaN	NaN	NaN	NaN	0.0240178	NaN	-0.0205608
																																			NaN	NaN	NaN	NaN	NaN	NaN	NaN	NaN	NaN	NaN	NaN	NaN	0.021154	NaN	-0.0298496
																																			NaN	NaN	NaN	NaN	NaN	NaN	NaN	NaN	NaN	NaN	NaN	NaN	0.0159849	NaN	-0.0352958
																																			NaN	NaN	NaN	NaN	NaN	NaN	NaN	NaN	NaN	NaN	NaN	NaN	0.00880289	NaN	-0.0369929
																																			NaN	NaN	NaN	NaN	NaN	NaN	NaN	NaN	NaN	NaN	NaN	NaN	NaN	NaN	-0.0346036
																																			NaN	NaN	NaN	NaN	NaN	NaN	NaN	NaN	NaN	NaN	NaN	NaN	NaN	NaN	-0.0278306
																																			NaN	NaN	NaN	NaN	NaN	NaN	NaN	NaN	NaN	NaN	NaN	NaN	NaN	NaN	-0.0163903

## Sheet: F1SE
before_onset	after_onset
1.8516	2.4525
3.65661	0.684324
2.61014	2.56717
3.70868	2.15306
1.40157	1.49989
1.24556	7.84633
4.15242	0.729796
1.79032	2.24084
1.17324	1.34517
5.12807	1.34308
1.97696	3.10943
2.29134	2.73992
2.35118	1.47516
2.35111	1.49487
0.609109	3.84326
2.84426	1.39374
1.84074	0.620236
2.31235	7.18737
1.66753	2.03299
2.23646	1.88155
2.26451	3.1
2.06996	0.755347
2.45819	0.942956
0.872256	1.24048
2.06245	2.59862
5.129	2.45889
3.12457	2.7008
5.56773	3.61306
1.46747	3.2152
3.37619	5.56295
4.7383	3.39608
3.05997	2.35129
1.44673	1.9925
1.03528	3.75028
4.87699	1.33858
1.59673	1.99092
3.06873	6.15951
1.53067	3.64134
0.643721	2.80522
5.89593	5.36312
0.642076	2.02573
1.69496	2.01248
3.12473	1.27736
0.749394	1.68438
1.19661	3.33365
0.618886	1.84295
1.99455	4.87364
1.73197	1.94577
1.81061	3.47945
1.19296	2.79027
1.13401	1.3613
2.28545	0.778707
2.63002	3.41577
2.37201	5.76792
1.51899	1.89521
2.32713	5.11381
3.01181	2.13288
1.10991	1.01061
3.75149	4.85579
4.14446	4.03355
1.54504	1.2051
3.02193	NaN
1.77404	NaN
1.27605	NaN
2.13113	NaN
1.45767	NaN
2.28038	NaN
3.3727	NaN
1.34517	NaN
5.85872	NaN
7.48586	NaN
1.38574	NaN
1.73448	NaN
2.33525	NaN
1.6394	NaN
2.24015	NaN
2.20508	NaN
2.80769	NaN
1.48644	NaN
2.35877	NaN
1.59912	NaN
2.36552	NaN
2.30852	NaN
2.48653	NaN
2.72826	NaN
1.29083	NaN
2.81836	NaN
1.75277	NaN
2.88897	NaN
1.98841	NaN
1.37959	NaN
1.46228	NaN
1.44606	NaN
1.38938	NaN
3.26037	NaN
5.16512	NaN
1.83517	NaN
2.47123	NaN
2.34058	NaN
2.23769	NaN
2.30596	NaN
2.22103	NaN
2.18651	NaN
2.45341	NaN
2.07982	NaN
1.62134	NaN

[truncated: 46 more sheets: F1SF, F1SG, F1SH, F1SI, F1SLL, F1SJ, F1SKK, F2E, F2F, F2G, F2H, F2I, F2J, F2SC, F2SE, F3D, F3E, F3G, F3GG, F3S1D …]
